# Supplementary material for: 2,4-Bis[(prop-2-yn­yl)­oxy]benzaldehyde
Source: Acta Crystallogr Sect E Struct Rep Online. 2012 Jul 18;68(Pt 8):o2465. doi: 10.1107/S1600536812031637 (PMC3414921; doi:10.1107/S1600536812031637)
Supplement: Supplementary file 2 [file e-68-o2465-Isup2.hkl]

#
# h,k,l, Fc-squared, Fo-squared, sigma(Fo-squared) and status flag
#
data_I
_shelx_title ' SIM3_0m in P2(1)/n'
_shelx_refln_list_code          4
_shelx_F_calc_maximum      176.22
_exptl_crystal_F_000       448.00
_reflns_d_resolution_high  0.7467
 
loop_
 _symmetry_equiv_pos_as_xyz
 'x, y, z'
 '-x+1/2, y+1/2, -z+1/2'
 '-x, -y, -z'
 'x-1/2, -y-1/2, z-1/2'
 
_cell_length_a     4.9219
_cell_length_b    16.8705
_cell_length_c    13.4326
_cell_angle_alpha  90.000
_cell_angle_beta   98.236
_cell_angle_gamma  90.000
 
_shelx_F_squared_multiplier     1.000
 
loop_
 _refln_index_h
 _refln_index_k
 _refln_index_l
 _refln_F_squared_calc
 _refln_F_squared_meas
 _refln_F_squared_sigma
 _refln_observed_status
   2   0   0     1231.63     1217.81     12.49 o
   4   0   0       69.31       63.88      1.43 o
   6   0   0       11.09       12.50      1.48 o
   1   1   0      255.40      239.30      1.94 o
   2   1   0      611.95      608.16      4.57 o
   3   1   0        5.35        5.38      0.25 o
   4   1   0       42.98       44.39      0.83 o
   5   1   0        7.29        7.95      0.62 o
   6   1   0      173.84      194.68      4.27 o
   0   2   0     5168.52     4830.23     76.68 o
   1   2   0       37.12       30.28      0.43 o
   2   2   0      260.39      240.64      1.97 o
   3   2   0       13.48       12.56      0.33 o
   4   2   0       28.03       27.98      0.67 o
   5   2   0       53.78       58.32      1.59 o
   6   2   0        0.14        1.39      0.69 o
   1   3   0     1042.27     1031.25     10.54 o
   2   3   0      193.38      204.56      1.91 o
   3   3   0        8.40        7.65      0.29 o
   4   3   0       81.86       79.75      1.78 o
   5   3   0        2.73        2.92      0.65 o
   6   3   0        6.35        6.73      0.84 o
   0   4   0     5514.91     5386.69     69.32 o
   1   4   0       31.84       31.83      0.57 o
   2   4   0     2094.18     2225.19     19.22 o
   3   4   0       57.40       58.07      0.84 o
   4   4   0        0.15        0.98      0.40 o
   5   4   0        0.07        0.19      0.41 o
   6   4   0       17.93       15.84      0.96 o
   1   5   0       43.28       49.21      0.74 o
   2   5   0     1352.72     1427.18     13.43 o
   3   5   0        2.33        2.46      0.21 o
   4   5   0       73.58       77.63      1.42 o
   5   5   0        1.63        1.61      0.61 o
   6   5   0        1.55        2.01      0.94 o
   0   6   0       57.79       64.71      1.96 o
   1   6   0      279.98      336.26      3.70 o
   2   6   0       84.71      102.98      2.23 o
   3   6   0        0.04        0.35      0.31 o
   4   6   0      125.19      129.36      2.15 o
   5   6   0        9.80        8.31      0.76 o
   6   6   0        0.19       -0.66      0.72 o
   1   7   0      365.33      391.39      4.82 o
   2   7   0      799.39      827.12      8.09 o
   3   7   0        0.04        0.55      0.26 o
   4   7   0        0.46        0.82      0.36 o
   5   7   0       16.94       14.56      0.93 o
   6   7   0        1.07        1.49      0.90 o
   0   8   0       11.17        9.36      0.53 o
   1   8   0      131.35      151.79      1.76 o
   2   8   0       49.06       43.77      0.88 o
   3   8   0       11.63       12.88      0.55 o
   4   8   0        2.14        2.58      0.43 o
   5   8   0        0.06        0.55      0.50 o
   6   8   0        0.38        0.24      0.93 o
   1   9   0      167.47      166.72      1.93 o
   2   9   0       12.23       13.19      0.53 o
   3   9   0       62.73       65.46      1.35 o
   4   9   0       26.22       22.20      0.89 o
   5   9   0        7.38        7.12      0.76 o
   0  10   0       94.23      101.61      3.18 o
   1  10   0      314.22      326.58      3.51 o
   2  10   0       34.37       44.19      0.91 o
   3  10   0        7.37        6.77      0.55 o
   4  10   0       44.53       41.10      1.72 o
   5  10   0        1.51        1.76      0.71 o
   1  11   0      103.25      116.56      1.54 o
   2  11   0       14.87       14.84      0.55 o
   3  11   0       99.88       94.66      1.67 o
   4  11   0       25.32       24.14      1.20 o
   5  11   0        0.04       -0.10      0.63 o
   0  12   0      508.08      511.75     12.41 o
   1  12   0        7.75        6.26      0.49 o
   2  12   0       56.97       63.17      1.19 o
   3  12   0      168.75      147.60      2.65 o
   4  12   0       10.04       11.20      0.78 o
   5  12   0        0.07        1.74      1.68 o
   1  13   0       69.83       66.93      1.43 o
   2  13   0       49.51       38.47      0.96 o
   3  13   0      113.33      110.98      2.01 o
   4  13   0       11.42       11.05      1.04 o
   5  13   0        0.01       -0.65      0.66 o
   0  14   0      245.77      235.78     15.83 o
   1  14   0       87.64       88.18      1.79 o
   2  14   0       15.43       14.01      0.70 o
   3  14   0       12.04        8.36      0.68 o
   4  14   0       13.87        8.91      1.00 o
   5  14   0       11.94       12.44      2.15 o
   1  15   0       25.78       24.06      0.91 o
   2  15   0        2.77        2.11      0.48 o
   3  15   0        5.34        6.29      0.68 o
   4  15   0        1.34        0.94      0.71 o
   0  16   0       79.89       86.03      3.55 o
   1  16   0       52.61       49.76      1.35 o
   2  16   0       29.71       28.99      1.09 o
   3  16   0        0.44        0.10      0.64 o
   4  16   0        0.05       -0.19      1.12 o
   1  17   0      345.67      351.39      4.99 o
   2  17   0        2.38        2.83      0.52 o
   3  17   0        0.82        1.33      0.96 o
   4  17   0        1.78        0.85      1.21 o
   0  18   0        4.76        4.30      1.12 o
   1  18   0       30.10       32.36      1.22 o
   2  18   0       31.97       28.34      1.44 o
   3  18   0       10.02        9.11      1.09 o
   1  19   0       98.19       98.03      2.12 o
   2  19   0        0.01        0.78      0.70 o
   3  19   0        7.96        4.31      1.21 o
   0  20   0       11.71       11.21      1.50 o
   1  20   0        0.75        0.87      0.82 o
   2  20   0        9.66        8.46      1.04 o
   3  20   0        1.76        0.56      1.49 o
   1  21   0        3.66        2.34      1.12 o
   2  21   0        5.97        3.23      1.12 o
   1  22   0       22.67       24.30      3.18 o
  -5   0   1        1.97        1.94      0.59 o
  -3   0   1       70.58       65.47      1.28 o
  -1   0   1     1439.61     1371.45     15.29 o
   1   0   1     1796.15     1893.03     17.55 o
   3   0   1       24.26       30.83      0.78 o
   5   0   1       15.19       14.64      0.90 o
  -6   1   1       28.14       32.20      1.43 o
  -5   1   1       29.72       34.36      1.07 o
  -4   1   1        1.27        1.69      0.29 o
  -3   1   1       12.36       10.69      0.34 o
  -2   1   1       62.39       48.32      0.73 o
  -1   1   1      727.78      716.93      5.89 o
   0   1   1      219.50      208.99      2.51 o
   1   1   1      263.25      250.55      2.52 o
   2   1   1       40.90       39.59      0.58 o
   3   1   1       33.95       24.35      0.51 o
   4   1   1        1.70        2.19      0.22 o
   5   1   1       27.04       26.80      1.11 o
   6   1   1        1.47        2.93      0.86 o
  -6   2   1        3.96        3.45      0.93 o
  -5   2   1       39.85       44.56      1.24 o
  -4   2   1      100.70       98.18      1.51 o
  -3   2   1       42.92       43.07      0.68 o
  -2   2   1        0.23       -0.09      0.09 o
  -1   2   1      516.68      515.96      4.92 o
   0   2   1      613.25      608.41      6.89 o
   1   2   1     9160.22     9359.35    193.85 o
   2   2   1        2.06        1.06      0.37 o
   3   2   1        8.27        7.96      0.30 o
   4   2   1       13.63       12.84      0.45 o
   5   2   1        0.99        0.97      0.42 o
   6   2   1        1.64        1.89      0.70 o
  -6   3   1       49.42       48.54      2.67 o
  -5   3   1       82.87       80.86      1.71 o
  -4   3   1       14.08       13.30      0.55 o
  -3   3   1        2.24        3.37      0.33 o
  -2   3   1     1470.71     1436.24     10.99 o
  -1   3   1        0.63        1.68      0.56 o
   0   3   1     1087.28     1124.36     11.18 o
   1   3   1     8808.45     8989.62    176.12 o
   2   3   1      632.56      637.22      5.39 o
   3   3   1       40.90       40.01      0.62 o
   4   3   1        0.30        0.56      0.31 o
   5   3   1        5.05        5.32      0.54 o
   6   3   1        4.08        4.99      0.81 o
  -6   4   1        7.66        7.24      0.75 o
  -5   4   1       40.92       40.25      1.58 o
  -4   4   1      148.64      140.59      2.50 o
  -3   4   1        0.03       -0.14      0.14 o
  -2   4   1        1.23       -0.24      0.24 o
  -1   4   1      335.92      329.54      3.56 o
   0   4   1     2817.78     2893.21     32.19 o
   1   4   1      379.12      345.39      3.17 o
   2   4   1        8.99        8.82      0.32 o
   3   4   1       19.18       22.42      0.47 o
   4   4   1       37.27       39.41      0.98 o
   5   4   1        2.43        2.23      0.45 o
   6   4   1       12.74       13.09      1.41 o
  -6   5   1        0.29        2.31      0.70 o
  -5   5   1        1.19        0.10      0.42 o
  -4   5   1       51.31       52.57      2.29 o
  -3   5   1       42.23       40.47      0.72 o
  -2   5   1       18.34       20.48      0.53 o
  -1   5   1      455.81      461.12      4.92 o
   0   5   1     1904.28     1907.71     24.40 o
   1   5   1      137.35      117.87      1.53 o
   2   5   1      478.44      533.90      5.39 o
   3   5   1       83.37       88.24      1.04 o
   4   5   1        0.72        0.84      0.43 o
   5   5   1        1.93        0.78      0.43 o
   6   5   1        0.88        1.06      0.85 o
  -6   6   1        0.42       -0.04      0.63 o
  -5   6   1       63.36       63.25      1.73 o
  -4   6   1       22.05       19.65      0.86 o
  -3   6   1      440.15      411.28      5.81 o
  -2   6   1       75.82       94.23      1.32 o
  -1   6   1     1227.30     1292.56     14.62 o
   0   6   1        2.90        1.74      0.32 o
   1   6   1      946.75      963.60      9.99 o
   2   6   1        0.37        0.49      0.21 o
   3   6   1       11.00       11.86      0.53 o
   4   6   1        8.38        8.33      0.61 o
   5   6   1       63.03       63.58      1.59 o
   6   6   1        0.82       -0.11      0.85 o
  -6   7   1        0.41        0.27      0.86 o
  -5   7   1        1.14        2.20      0.57 o
  -4   7   1        1.25        1.54      0.45 o
  -3   7   1       10.18        7.93      0.47 o
  -2   7   1      213.87      210.87      2.46 o
  -1   7   1     5282.22     5555.12     61.28 o
   0   7   1      203.88      214.45      3.14 o
   1   7   1      320.33      323.56      3.05 o
   2   7   1       81.10       99.97      1.40 o
   3   7   1       25.63       25.44      0.73 o
   4   7   1       49.28       44.78      1.20 o
   5   7   1        1.36        1.64      0.49 o
   6   7   1        1.36        1.31      0.85 o
  -6   8   1        0.25       -0.26      1.03 o
  -5   8   1        2.98        3.87      0.64 o
  -4   8   1       28.93       24.91      1.00 o
  -3   8   1       44.90       42.21      1.57 o
  -2   8   1       36.33       33.72      0.76 o
  -1   8   1       10.46       11.59      0.37 o
   0   8   1       22.98       24.41      0.71 o
   1   8   1       22.57       26.70      0.55 o
   2   8   1      480.74      524.40      5.39 o
   3   8   1       22.00       23.31      0.75 o
   4   8   1       14.37       15.63      0.79 o
   5   8   1       93.45       87.30      2.21 o
   6   8   1        0.84        0.75      0.79 o
  -6   9   1        7.05       10.28      2.24 o
  -5   9   1        4.25        5.71      0.74 o
  -4   9   1        5.56        5.93      0.62 o
  -3   9   1        2.31        1.19      0.31 o
  -2   9   1       58.27       52.17      1.05 o
  -1   9   1      402.63      464.07      5.61 o
   0   9   1       52.11       60.88      1.61 o
   1   9   1        9.26        8.29      0.31 o
   2   9   1      558.79      545.82      5.63 o
   3   9   1       44.98       44.32      1.00 o
   4   9   1       65.52       60.15      1.70 o
   5   9   1        0.03        0.69      0.65 o
  -5  10   1        0.60        0.71      0.49 o
  -4  10   1       64.79       60.80      1.63 o
  -3  10   1        0.92        1.43      0.36 o
  -2  10   1      237.41      229.46      3.34 o
  -1  10   1      280.71      325.45      3.73 o
   0  10   1      121.18      136.11      2.34 o
   1  10   1      406.31      410.74      4.16 o
   2  10   1       23.50       24.22      0.69 o
   3  10   1       21.78       23.90      0.78 o
   4  10   1       13.77       11.88      0.73 o
   5  10   1        0.18        0.33      0.60 o
  -5  11   1        0.04        0.27      0.52 o
  -4  11   1        0.40        0.63      0.44 o
  -3  11   1        6.33        8.22      0.64 o
  -2  11   1       32.04       29.84      0.87 o
  -1  11   1      230.94      223.66      3.41 o
   0  11   1      149.09      139.82      2.45 o
   1  11   1        2.64        2.19      0.50 o
   2  11   1       12.17        9.26      0.50 o
   3  11   1       36.75       36.69      0.98 o
   4  11   1       31.06       22.98      1.14 o
   5  11   1        2.10        1.06      0.68 o
  -5  12   1        0.38        0.19      0.79 o
  -4  12   1        0.95        0.53      0.45 o
  -3  12   1       17.36       17.36      0.76 o
  -2  12   1        3.13        2.03      0.35 o
  -1  12   1      129.48      133.07      3.35 o
   0  12   1       61.83       62.73      1.47 o
   1  12   1       23.94       21.11      0.76 o
   2  12   1      144.44      125.60      1.84 o
   3  12   1        0.63        0.61      0.38 o
   4  12   1        9.37        8.87      0.84 o
   5  12   1        0.77        0.75      0.79 o
  -5  13   1        1.30        1.58      1.40 o
  -4  13   1        0.00       -0.40      0.40 o
  -3  13   1       29.25       21.19      0.97 o
  -2  13   1        5.63        5.00      0.43 o
  -1  13   1        9.60        9.00      0.57 o
   0  13   1       13.20       14.47      1.11 o
   1  13   1      100.83       94.03      1.61 o
   2  13   1        7.97        9.19      0.56 o
   3  13   1        7.50        5.57      0.54 o
   4  13   1       37.71       33.98      1.37 o
   5  13   1        5.36        8.30      1.25 o
  -5  14   1        0.06       -0.56      0.79 o
  -4  14   1        4.85        3.98      0.68 o
  -3  14   1       24.12       18.57      0.89 o
  -2  14   1      112.84       98.62      1.77 o
  -1  14   1       32.39       28.82      1.92 o
   0  14   1       18.78       19.37      0.99 o
   1  14   1       51.52       52.37      1.66 o
   2  14   1       21.35       24.77      0.84 o
   3  14   1        9.51       11.94      0.88 o
   4  14   1        4.12        7.58      0.97 o
   5  14   1        0.09        1.03      0.92 o
  -4  15   1        5.19        5.89      0.93 o
  -3  15   1       17.20       16.67      0.94 o
  -2  15   1        0.00       -0.12      0.37 o
  -1  15   1      144.23      149.86      2.57 o
   0  15   1      509.63      509.77     19.48 o
   1  15   1       73.93       72.34      1.79 o
   2  15   1       20.12       19.21      0.83 o
   3  15   1        5.80        4.73      0.67 o
   4  15   1        3.99        6.61      1.57 o
  -4  16   1        1.34       -0.22      2.15 o
  -3  16   1        0.01        0.16      0.62 o
  -2  16   1        0.17        0.31      0.37 o
  -1  16   1      163.53      167.44      2.80 o
   0  16   1        0.45        0.62      0.59 o
   1  16   1        1.19        1.57      0.47 o
   2  16   1        7.30        7.78      1.09 o
   3  16   1        2.60        2.37      0.74 o
   4  16   1        1.57        1.22      1.31 o
  -4  17   1        0.13       -0.09      0.79 o
  -3  17   1        2.82        3.76      0.82 o
  -2  17   1        2.26        2.27      0.53 o
  -1  17   1        1.77        2.82      0.57 o
   0  17   1        1.73        1.31      0.53 o
   1  17   1       97.29       97.45      2.00 o
   2  17   1       47.17       49.15      1.94 o
   3  17   1       18.03       18.49      1.25 o
   4  17   1        2.72        1.76      0.98 o
  -3  18   1        0.56        0.20      0.70 o
  -2  18   1        0.95        1.41      0.51 o
  -1  18   1      222.07      226.47      3.62 o
   0  18   1       14.57       15.14      1.50 o
   1  18   1        0.48        0.93      0.47 o
   2  18   1       16.29       19.52      1.25 o
   3  18   1        4.40        3.12      0.81 o
  -3  19   1        0.16        0.37      0.90 o
  -2  19   1       68.72       69.46      1.84 o
  -1  19   1        2.79        4.08      0.77 o
   0  19   1        2.60        3.52      0.72 o
   1  19   1       43.31       49.43      1.77 o
   2  19   1        6.82        6.62      1.03 o
   3  19   1        7.98        7.18      1.30 o
  -3  20   1       11.74       14.42      1.62 o
  -2  20   1        2.35        1.58      0.77 o
  -1  20   1        5.59        5.00      0.79 o
   0  20   1        8.66        7.97      0.92 o
   1  20   1        1.10        1.49      0.93 o
   2  20   1      170.17      178.34      3.98 o
  -2  21   1        0.63       -0.90      0.90 o
  -1  21   1        8.31        8.19      0.91 o
   0  21   1        2.21        1.49      0.93 o
   1  21   1        0.39       -0.35      0.82 o
   2  21   1        0.85        1.68      1.03 o
  -1  22   1       14.49       18.31      2.99 o
   0  22   1        6.10        6.73      1.31 o
   1  22   1       29.89       42.61      3.93 o
  -6   0   2      227.08      243.73      6.00 o
  -4   0   2        0.55        0.31      0.35 o
  -2   0   2       91.59       92.17      1.37 o
   0   0   2      646.13      600.71      5.77 o
   2   0   2       55.56       46.53      0.93 o
   4   0   2       33.84       29.77      0.96 o
   6   0   2       48.59       56.77      2.71 o
  -6   1   2        0.09       -0.18      0.64 o
  -5   1   2       56.13       54.01      1.35 o
  -4   1   2        5.07        5.87      0.40 o
  -3   1   2      307.65      292.08      2.72 o
  -2   1   2        0.13        0.00      0.09 o
  -1   1   2      104.91      110.15      1.19 o
   0   1   2     3595.10     3496.34     28.44 o
   1   1   2      458.13      499.14      5.15 o
   2   1   2      262.71      275.19      4.38 o
   3   1   2      133.26      124.65      1.60 o
   4   1   2        0.24        0.48      0.24 o
   5   1   2       18.79       20.82      0.82 o
   6   1   2        1.39        0.92      0.64 o
  -6   2   2       12.23       10.63      0.94 o
  -5   2   2       11.57       11.11      0.72 o
  -4   2   2       38.45       37.48      0.88 o
  -3   2   2      429.49      424.60      4.04 o
  -2   2   2       42.93       49.97      0.67 o
  -1   2   2     3274.20     3288.94     29.73 o
   0   2   2      604.43      579.00      5.07 o
   1   2   2    31055.19    28838.12    585.99 o
   2   2   2        4.82        6.14      0.23 o
   3   2   2      519.06      549.50      4.62 o
   4   2   2       11.20       10.25      0.45 o
   5   2   2        0.77        0.52      0.40 o
   6   2   2        3.55        1.96      1.08 o
  -6   3   2        0.69        0.04      0.57 o
  -5   3   2      323.19      323.46      5.31 o
  -4   3   2        4.13        4.00      0.38 o
  -3   3   2      213.20      208.87      2.20 o
  -2   3   2        1.40       -0.06      0.10 o
  -1   3   2     3334.88     3208.91     41.62 o
   0   3   2      473.80      493.12      5.02 o
   1   3   2       74.05       74.13      0.83 o
   2   3   2      211.22      224.47      2.13 o
   3   3   2      342.26      362.93      3.24 o
   4   3   2        0.73        0.29      0.28 o
   5   3   2        8.00        8.41      0.60 o
   6   3   2        1.09        0.57      0.79 o
  -6   4   2        3.92        4.21      0.74 o
  -5   4   2        0.27        0.89      0.46 o
  -4   4   2      362.29      359.96      4.47 o
  -3   4   2      566.45      568.12      5.28 o
  -2   4   2        6.85        8.63      0.32 o
  -1   4   2       58.91       47.56      1.00 o
   0   4   2      217.98      203.90      2.59 o
   1   4   2     2017.39     2116.73     20.96 o
   2   4   2        3.23        6.36      0.33 o
   3   4   2      123.94      129.73      1.52 o
   4   4   2       11.42       11.26      0.58 o
   5   4   2        9.26       10.11      0.63 o
   6   4   2        1.59        1.58      0.71 o
  -6   5   2        0.02       -0.52      0.52 o
  -5   5   2       47.17       51.39      3.37 o
  -4   5   2       70.57       67.78      1.63 o
  -3   5   2        3.02        3.08      0.31 o
  -2   5   2      118.28      108.92      1.72 o
  -1   5   2      157.27      142.66      1.70 o
   0   5   2      433.14      490.31      7.28 o
   1   5   2     1149.85     1195.99      9.69 o
   2   5   2     1901.05     2028.59     17.57 o
   3   5   2      408.54      440.98      4.05 o
   4   5   2        0.29        0.39      0.31 o
   5   5   2       15.35       14.54      0.83 o
   6   5   2        0.02       -0.65      0.84 o
  -6   6   2        2.91        3.22      0.81 o
  -5   6   2       68.93       65.71      1.77 o
  -4   6   2       91.21       89.36      2.23 o
  -3   6   2       28.53       29.83      0.92 o
  -2   6   2      158.55      165.15      2.16 o
  -1   6   2        1.39        0.85      0.18 o
   0   6   2       23.36       21.61      1.05 o
   1   6   2      333.32      350.10      3.52 o
   2   6   2      171.05      193.66      2.05 o
   3   6   2      176.28      184.47      2.19 o
   4   6   2        2.84        2.88      0.39 o
   5   6   2        0.66        0.41      0.58 o
   6   6   2        5.15        3.10      2.34 o
  -6   7   2        0.95        0.79      0.68 o
  -5   7   2        5.27        3.85      0.64 o
  -4   7   2       17.29       14.19      0.86 o
  -3   7   2      126.11      129.66      1.98 o
  -2   7   2        4.01        2.45      0.45 o
  -1   7   2        8.13       13.61      0.46 o
   0   7   2        0.63        0.67      0.24 o
   1   7   2        1.14        3.98      0.22 o
   2   7   2      210.03      201.12      2.62 o
   3   7   2       36.74       38.15      0.85 o
   4   7   2       11.72       13.81      0.75 o
   5   7   2        8.02        8.84      0.83 o
   6   7   2        0.38        0.27      0.85 o
  -6   8   2        0.98        2.19      0.74 o
  -5   8   2        1.10        2.02      0.55 o
  -4   8   2        0.11       -0.37      0.37 o
  -3   8   2       45.64       46.37      1.07 o
  -2   8   2       13.92       12.00      0.48 o
  -1   8   2        1.43        0.88      0.21 o
   0   8   2        0.32        1.67      0.24 o
   1   8   2       22.29       20.57      0.47 o
   2   8   2       14.93       16.54      0.62 o
   3   8   2        4.84        5.51      0.43 o
   4   8   2       35.26       38.48      1.16 o
   5   8   2        0.73       -0.33      0.53 o
  -6   9   2        7.25        7.00      1.25 o
  -5   9   2       36.80       39.84      1.70 o
  -4   9   2        4.94        3.11      0.51 o
  -3   9   2       81.44       69.24      1.36 o
  -2   9   2      574.44      608.49      6.75 o
  -1   9   2      193.29      213.06      2.58 o
   0   9   2      174.11      205.54      3.26 o
   1   9   2       13.74       12.53      0.54 o
   2   9   2       89.65       93.78      1.43 o
   3   9   2       37.80       37.27      0.95 o
   4   9   2        0.37        0.96      0.49 o
   5   9   2        2.51        2.19      0.89 o
  -5  10   2        0.82        2.14      0.62 o
  -4  10   2        6.54        8.36      0.72 o
  -3  10   2      109.46      107.85      1.85 o
  -2  10   2       25.79       25.07      0.87 o
  -1  10   2        3.88        3.45      0.31 o
   0  10   2      477.88      496.58      8.25 o
   1  10   2      187.77      177.32      1.94 o
   2  10   2      125.93      116.21      1.67 o
   3  10   2       24.60       26.24      0.89 o
   4  10   2       10.40       10.88      1.20 o
   5  10   2        1.72        1.47      0.63 o
  -5  11   2        0.83        1.33      0.58 o
  -4  11   2       14.12       15.11      0.92 o
  -3  11   2       47.25       40.01      1.25 o
  -2  11   2      108.23      116.59      2.07 o
  -1  11   2       22.13       17.88      0.80 o
   0  11   2        0.96        1.08      0.27 o
   1  11   2       53.54       59.10      0.92 o
   2  11   2       11.99       12.14      0.51 o
   3  11   2       88.15       85.79      1.55 o
   4  11   2       20.44       19.37      1.07 o
   5  11   2        5.07        4.01      0.89 o
  -5  12   2        6.78        9.20      1.24 o
  -4  12   2       14.93       15.76      0.96 o
  -3  12   2      131.65      117.65      2.33 o
  -2  12   2        4.33        3.59      0.46 o
  -1  12   2        0.27        0.13      0.21 o
   0  12   2      607.40      608.19      8.44 o
   1  12   2      232.89      242.72      2.87 o
   2  12   2       24.67       22.68      0.71 o
   3  12   2       79.11       74.76      1.67 o
   4  12   2        0.49       -0.23      0.51 o
   5  12   2        0.05        0.15      0.66 o
  -5  13   2       11.49        8.70      1.32 o
  -4  13   2       17.56       19.75      1.04 o
  -3  13   2       29.07       25.16      1.06 o
  -2  13   2        3.73        3.86      0.48 o
  -1  13   2        2.50        2.62      0.41 o
   0  13   2        9.14        9.20      1.09 o
   1  13   2      142.55      144.51      2.01 o
   2  13   2       74.04       72.75      1.32 o
   3  13   2       11.71       10.76      1.03 o
   4  13   2       11.26       11.34      1.08 o
   5  13   2        0.01       -0.03      1.31 o
  -5  14   2        2.18        1.73      0.98 o
  -4  14   2        6.39        7.32      0.79 o
  -3  14   2        5.13        5.83      0.64 o
  -2  14   2       72.86       67.34      1.65 o
  -1  14   2        3.08        2.93      0.58 o
   0  14   2        0.14        0.09      0.23 o
   1  14   2        0.00       -0.49      0.49 o
   2  14   2       39.28       34.18      0.97 o
   3  14   2        1.02        0.54      0.51 o
   4  14   2        9.13        9.90      1.19 o
  -4  15   2        0.57        0.80      0.51 o
  -3  15   2       16.22       15.80      1.05 o
  -2  15   2       71.79       67.68      1.66 o
  -1  15   2       14.67       12.47      1.20 o
   0  15   2      458.13      458.16      5.86 o
   1  15   2       22.04       26.94      0.97 o
   2  15   2       62.28       59.83      1.63 o
   3  15   2        0.11        0.28      0.49 o
   4  15   2        5.55        3.80      0.86 o
  -4  16   2        7.92        5.20      0.97 o
  -3  16   2        9.68        6.29      0.70 o
  -2  16   2       55.68       44.72      1.51 o
  -1  16   2      109.92      102.39      2.06 o
   0  16   2       98.67       99.30      2.23 o
   1  16   2       52.52       51.43      1.24 o
   2  16   2        5.91        5.46      0.71 o
   3  16   2        1.47        2.03      0.60 o
   4  16   2        1.69        1.64      0.98 o
  -4  17   2        1.27        1.76      1.68 o
  -3  17   2        1.22        0.60      0.48 o
  -2  17   2        1.08        0.26      0.39 o
  -1  17   2        8.92       10.05      0.73 o
   0  17   2      319.81      321.47      6.75 o
   1  17   2        4.03        4.13      0.59 o
   2  17   2        0.43        0.81      0.52 o
   3  17   2       11.54       12.77      1.35 o
   4  17   2       16.43       12.62      1.52 o
  -3  18   2        0.58        1.03      0.54 o
  -2  18   2       36.35       33.22      1.25 o
  -1  18   2       31.41       33.66      1.23 o
   0  18   2       41.04       42.62      2.43 o
   1  18   2        2.24        1.80      0.65 o
   2  18   2        0.79        1.39      0.58 o
   3  18   2       13.18       10.72      1.38 o
  -3  19   2        0.08        0.77      0.72 o
  -2  19   2        0.09        0.41      0.46 o
  -1  19   2        7.11        6.62      0.64 o
   0  19   2       41.75       41.12      2.43 o
   1  19   2        3.91        4.55      0.77 o
   2  19   2       69.27       75.97      2.36 o
   3  19   2        3.35        2.43      1.06 o
  -3  20   2        0.19        0.00      1.49 o
  -2  20   2        1.34        0.54      0.50 o
  -1  20   2        8.70       10.07      1.33 o
   0  20   2        4.80        5.23      1.12 o
   1  20   2        2.54        3.43      1.10 o
   2  20   2        1.76        4.30      1.17 o
  -2  21   2       15.21       13.63      1.81 o
  -1  21   2       12.39       11.07      1.27 o
   0  21   2        0.00        1.31      0.93 o
   1  21   2        0.10       -0.53      0.93 o
   2  21   2       56.11       62.05      2.87 o
  -1  22   2        4.25        5.79      2.24 o
   1  22   2        1.69        0.37      1.68 o
  -5   0   3        0.00       -0.58      0.58 o
  -3   0   3      819.07      802.18      9.57 o
  -1   0   3      225.89      272.86      2.99 o
   1   0   3      689.09      668.00      6.39 o
   3   0   3       53.06       50.21      2.23 o
   5   0   3        5.54        6.13      0.89 o
  -6   1   3        0.56        0.69      0.62 o
  -5   1   3       18.73       20.02      0.95 o
  -4   1   3        7.77        9.49      0.66 o
  -3   1   3       83.78       93.44      1.08 o
  -2   1   3        0.75        0.40      0.16 o
  -1   1   3     2293.64     2206.53     17.69 o
   0   1   3      485.40      479.50      3.74 o
   1   1   3     2450.27     2448.19     18.50 o
   2   1   3      613.36      637.14      5.12 o
   3   1   3       53.05       61.81      0.93 o
   4   1   3        9.02        9.96      0.48 o
   5   1   3        0.44        0.62      0.41 o
   6   1   3        5.71        5.83      1.04 o
  -6   2   3        0.84        1.39      0.63 o
  -5   2   3       86.15       86.89      1.79 o
  -4   2   3       10.95       11.11      0.50 o
  -3   2   3      389.73      401.28      4.17 o
  -2   2   3       13.22       15.35      0.40 o
  -1   2   3      352.45      364.39      3.29 o
   0   2   3     2314.36     2289.71     19.75 o
   1   2   3     1026.35     1056.98     11.70 o
   2   2   3      229.77      242.85      2.33 o
   3   2   3       96.77      100.34      1.31 o
   4   2   3       39.93       42.37      0.88 o
   5   2   3        1.76        1.98      0.49 o
   6   2   3        0.12        0.92      0.71 o
  -6   3   3        2.43        3.08      0.62 o
  -5   3   3      147.51      150.48      2.54 o
  -4   3   3       12.82       15.33      0.59 o
  -3   3   3       34.64       33.01      0.92 o
  -2   3   3      292.81      274.22      2.64 o
  -1   3   3     1018.33      955.93      8.82 o
   0   3   3     1382.52     1375.13     11.87 o
   1   3   3      482.24      516.96      4.64 o
   2   3   3      171.04      177.42      1.90 o
   3   3   3      307.98      324.42      2.96 o
   4   3   3        1.56        1.67      0.34 o
   5   3   3        0.90        0.47      0.43 o
   6   3   3        0.36        0.65      0.92 o
  -6   4   3        2.66        2.92      1.00 o
  -5   4   3       96.34      102.60      2.01 o
  -4   4   3       58.45       56.96      1.31 o
  -3   4   3       11.94       10.80      0.58 o
  -2   4   3      531.00      512.24      4.66 o
  -1   4   3      225.45      231.24      2.57 o
   0   4   3      644.85      696.01      6.52 o
   1   4   3      146.68      151.65      1.42 o
   2   4   3     1708.48     1734.24     15.07 o
   3   4   3       20.15       18.18      0.56 o
   4   4   3        3.14        3.07      0.39 o
   5   4   3        6.70        8.32      0.78 o
   6   4   3       10.30       10.91      1.10 o
  -6   5   3        2.25        2.64      0.66 o
  -5   5   3       45.64       41.66      1.38 o
  -4   5   3      128.18      119.64      2.03 o
  -3   5   3       42.96       42.70      0.78 o
  -2   5   3       75.33       71.46      0.99 o
  -1   5   3      933.82      948.21      9.68 o
   0   5   3     4140.36     4116.22     41.39 o
   1   5   3       77.57       75.73      0.89 o
   2   5   3     2113.03     2263.48     19.57 o
   3   5   3       21.94       26.17      0.66 o
   4   5   3        1.40        0.73      0.34 o
   5   5   3        0.40        1.13      0.55 o
   6   5   3        0.11       -0.27      0.66 o
  -6   6   3        7.92        8.68      1.02 o
  -5   6   3       31.77       29.94      1.23 o
  -4   6   3      165.32      164.04      2.87 o
  -3   6   3      168.80      163.02      2.52 o
  -2   6   3        0.06        0.62      0.18 o
  -1   6   3      641.50      692.81      7.22 o
   0   6   3        2.00        4.16      0.22 o
   1   6   3      222.42      256.53      2.32 o
   2   6   3      174.70      173.44      1.91 o
   3   6   3        2.28        3.14      0.41 o
   4   6   3       12.20       12.70      0.64 o
   5   6   3        2.12        0.67      0.55 o
   6   6   3        8.57        9.22      1.38 o
  -6   7   3        0.04       -0.28      0.73 o
  -5   7   3        0.11       -0.33      0.47 o
  -4   7   3        6.54        6.07      0.59 o
  -3   7   3       75.22       69.51      1.31 o
  -2   7   3       43.27       38.63      0.73 o
  -1   7   3       62.29       68.61      1.07 o
   0   7   3        0.01        0.30      0.17 o
   1   7   3       70.48       71.02      0.98 o
   2   7   3       94.77      104.90      1.31 o
   3   7   3        0.75        1.15      0.36 o
   4   7   3        0.53        0.91      0.46 o
   5   7   3       39.31       40.08      1.49 o
  -6   8   3        0.01       -0.56      0.79 o
  -5   8   3        1.96        3.23      0.62 o
  -4   8   3      133.40      132.29      2.52 o
  -3   8   3       88.45       90.33      1.58 o
  -2   8   3       34.64       31.27      0.71 o
  -1   8   3      899.23     1022.03     10.51 o
   0   8   3      400.68      440.49      4.82 o
   1   8   3       13.31       12.20      0.42 o
   2   8   3      890.49      923.58     10.51 o
   3   8   3        3.21        4.27      0.42 o
   4   8   3        0.46        0.21      0.41 o
   5   8   3        0.93        0.33      0.58 o
  -6   9   3        4.59        4.88      1.17 o
  -5   9   3        8.40        8.65      0.83 o
  -4   9   3       26.18       22.83      1.04 o
  -3   9   3        3.21        4.61      0.43 o
  -2   9   3      449.23      434.23      5.59 o
  -1   9   3       74.50       81.74      1.25 o
   0   9   3     1313.09     1371.44     15.51 o
   1   9   3      191.48      187.71      2.15 o
   2   9   3        1.45        1.58      0.33 o
   3   9   3       39.70       41.82      1.04 o
   4   9   3        0.55        1.21      0.53 o
   5   9   3       19.62       18.55      1.68 o
  -5  10   3        3.48        4.86      0.70 o
  -4  10   3        1.02        0.13      0.44 o
  -3  10   3       27.45       26.11      0.96 o
  -2  10   3       13.71       12.46      0.64 o
  -1  10   3      191.75      186.99      2.41 o
   0  10   3      114.32      105.75      2.49 o
   1  10   3       94.33       92.50      1.28 o
   2  10   3      152.98      161.95      2.32 o
   3  10   3      182.11      170.28      2.69 o
   4  10   3       70.71       62.80      1.80 o
   5  10   3       16.50       16.91      1.13 o
  -5  11   3       47.22       54.31      2.10 o
  -4  11   3       29.68       30.58      2.03 o
  -3  11   3       28.59       27.28      1.04 o
  -2  11   3        2.16        4.69      0.46 o
  -1  11   3      219.17      216.42      2.73 o
   0  11   3      215.66      239.91      3.71 o
   1  11   3       16.82       18.35      0.52 o
   2  11   3        0.87        0.67      0.30 o
   3  11   3        1.48        2.41      0.48 o
   4  11   3       19.63       15.28      0.96 o
   5  11   3        0.24        0.67      0.76 o
  -5  12   3       17.15       20.99      1.84 o
  -4  12   3       35.82       32.30      1.23 o
  -3  12   3       20.01       18.22      0.88 o
  -2  12   3       23.73       23.03      0.88 o
  -1  12   3       10.72       11.19      0.45 o
   0  12   3      124.20      128.94      2.37 o
   1  12   3      247.64      245.02      2.87 o
   2  12   3        0.03       -0.46      0.46 o
   3  12   3        0.16        0.19      0.47 o
   4  12   3        0.04       -0.03      0.51 o
   5  12   3        3.01        2.99      0.85 o
  -5  13   3        5.33        6.20      0.93 o
  -4  13   3        3.93        3.68      0.62 o
  -3  13   3        7.65        8.50      0.68 o
  -2  13   3        4.62        3.74      0.52 o
  -1  13   3        0.30        1.56      0.40 o
   0  13   3      216.09      205.43      3.24 o
   1  13   3      641.13      624.90      6.42 o
   2  13   3       20.45       18.99      0.93 o
   3  13   3        1.10        0.84      0.49 o
   4  13   3        0.25        0.15      0.53 o
   5  13   3        1.18       -0.48      0.74 o
  -5  14   3        6.23        6.12      1.05 o
  -4  14   3        0.04       -0.16      0.45 o
  -3  14   3        1.17        0.32      0.43 o
  -2  14   3       39.51       39.24      1.30 o
  -1  14   3        0.76       -0.27      0.38 o
   0  14   3      396.32      379.83     11.29 o
   1  14   3      225.64      216.34      2.91 o
   2  14   3       33.74       32.95      1.19 o
   3  14   3        0.09        0.74      0.51 o
   4  14   3        6.49        7.12      1.41 o
  -4  15   3        1.72        1.99      0.62 o
  -3  15   3        3.15        3.00      0.57 o
  -2  15   3       52.43       40.56      1.25 o
  -1  15   3       63.04       62.61      1.50 o
   0  15   3       36.82       34.74      2.49 o
   1  15   3       11.92       11.13      0.71 o
   2  15   3       12.39       12.86      0.83 o
   3  15   3        2.61        3.24      0.63 o
   4  15   3       22.47       21.80      2.63 o
  -4  16   3       18.80       21.34      1.15 o
  -3  16   3        0.01        1.01      0.49 o
  -2  16   3        3.80        2.51      0.51 o
  -1  16   3      116.75      114.00      2.19 o
   0  16   3      211.34      227.39      4.76 o
   1  16   3        2.60        1.63      0.52 o
   2  16   3        2.86        2.90      0.60 o
   3  16   3        1.48        1.41      0.62 o
   4  16   3        0.95        0.57      0.74 o
  -4  17   3        0.07        0.21      0.63 o
  -3  17   3       10.90        9.62      1.05 o
  -2  17   3        2.18        1.28      0.46 o
  -1  17   3       49.48       45.50      1.38 o
   0  17   3        4.78        4.45      0.72 o
   1  17   3       21.22       23.54      1.32 o
   2  17   3        9.14       10.41      0.85 o
   3  17   3        8.78       10.67      1.11 o
  -3  18   3        1.03        0.98      0.56 o
  -2  18   3        0.01       -0.08      0.46 o
  -1  18   3        1.62       -0.03      0.62 o
   0  18   3       11.79       12.33      1.50 o
   1  18   3       14.83       17.45      0.97 o
   2  18   3        5.32        5.49      0.74 o
   3  18   3       21.80       21.78      1.47 o
  -3  19   3        0.67        1.97      0.60 o
  -2  19   3        1.59        2.19      0.76 o
  -1  19   3        2.19        1.11      0.51 o
   0  19   3        3.06        3.36      1.12 o
   1  19   3       37.60       39.14      2.05 o
   2  19   3       18.25       18.35      1.09 o
   3  19   3       15.81       18.77      1.78 o
  -2  20   3        3.22        3.18      1.46 o
  -1  20   3        0.85        1.56      1.21 o
   0  20   3        0.51        0.93      0.93 o
   1  20   3        0.01       -0.26      0.79 o
   2  20   3       25.21       29.11      3.27 o
  -2  21   3        6.20       10.17      1.07 o
  -1  21   3        3.32        3.97      1.12 o
   0  21   3        0.04       -0.19      0.75 o
   1  21   3        3.80        2.24      1.87 o
  -1  22   3        8.84        9.53      2.43 o
  -6   0   4       47.33       44.15      2.31 o
  -4   0   4       13.84       14.78      1.46 o
  -2   0   4     2919.94     3094.10     39.75 o
   0   0   4     2575.15     2712.65     25.32 o
   2   0   4     1374.01     1385.64     18.59 o
   4   0   4      320.42      325.28      5.27 o
   6   0   4        0.15        0.19      1.31 o
  -6   1   4        3.40        2.57      0.93 o
  -5   1   4        1.55        0.87      0.49 o
  -4   1   4       61.12       57.57      1.17 o
  -3   1   4       33.65       38.36      0.67 o
  -2   1   4     1309.07     1337.18     11.56 o
  -1   1   4      171.90      168.91      1.47 o
   0   1   4      583.46      524.25      4.11 o
   1   1   4      385.02      405.64      3.28 o
   2   1   4       88.50      101.47      1.20 o
   3   1   4        6.80        5.82      0.38 o
   4   1   4       99.09      106.00      1.69 o
   5   1   4        0.16       -0.34      0.37 o
   6   1   4        1.69        0.31      0.98 o
  -6   2   4        0.11       -0.11      0.64 o
  -5   2   4      126.22      128.92      2.27 o
  -4   2   4       18.94       18.95      0.64 o
  -3   2   4       99.09       97.22      1.39 o
  -2   2   4      857.82      872.14      8.22 o
  -1   2   4      216.78      209.73      1.88 o
   0   2   4       47.40       62.72      0.67 o
   1   2   4       90.21       90.66      0.89 o
   2   2   4        9.41       11.22      0.45 o
   3   2   4       36.90       37.15      0.84 o
   4   2   4       28.63       32.40      1.21 o
   5   2   4        9.88       11.01      0.76 o
   6   2   4        0.02       -0.37      1.49 o
  -6   3   4        7.04        7.64      1.02 o
  -5   3   4        0.01        0.02      0.48 o
  -4   3   4        1.96        1.88      0.32 o
  -3   3   4      199.25      217.40      2.53 o
  -2   3   4        3.86        6.68      0.30 o
  -1   3   4      381.00      386.58      3.51 o
   0   3   4        0.07        0.22      0.09 o
   1   3   4       23.05       21.71      0.34 o
   2   3   4      286.14      270.27      2.80 o
   3   3   4        0.12        0.19      0.23 o
   4   3   4       10.52       12.13      1.15 o
   5   3   4        3.38        4.33      0.64 o
  -6   4   4        0.03       -0.55      0.55 o
  -5   4   4       13.17       10.69      0.70 o
  -4   4   4       31.09       31.10      1.01 o
  -3   4   4        5.28        5.76      0.35 o
  -2   4   4      376.53      376.75      3.81 o
  -1   4   4        5.70       12.88      0.34 o
   0   4   4      202.23      199.18      2.09 o
   1   4   4      358.71      378.13      4.29 o
   2   4   4     2946.77     3032.00     26.07 o
   3   4   4        3.22        5.21      0.37 o
   4   4   4       36.29       37.26      1.06 o
   5   4   4        3.94        3.36      0.65 o
   6   4   4        0.11        0.79      0.85 o
  -6   5   4        5.26        7.49      0.87 o
  -5   5   4        2.73        2.72      0.51 o
  -4   5   4      719.95      691.03      7.79 o
  -3   5   4      119.99      117.34      1.43 o
  -2   5   4       97.15      100.27      1.41 o
  -1   5   4       66.63       73.74      1.16 o
   0   5   4      157.39      184.17      1.92 o
   1   5   4       40.04       49.98      0.73 o
   2   5   4       10.16        9.30      0.40 o
   3   5   4        1.38        1.77      0.29 o
   4   5   4        3.38        4.33      0.65 o
   5   5   4        3.85        4.29      0.70 o
  -6   6   4        0.09       -0.72      0.72 o
  -5   6   4        0.52        0.76      0.50 o
  -4   6   4       11.63       12.12      0.71 o
  -3   6   4      269.84      251.72      3.16 o
  -2   6   4      122.42      134.05      2.24 o
  -1   6   4       41.94       34.37      0.69 o
   0   6   4       10.97       18.12      0.38 o
   1   6   4       18.57       20.32      0.37 o
   2   6   4      386.06      405.89      5.24 o
   3   6   4       64.20       68.72      1.35 o
   4   6   4        0.59        0.55      0.43 o
   5   6   4        4.14        6.55      0.78 o
  -6   7   4        1.92        1.03      0.92 o
  -5   7   4       19.26       19.06      1.04 o
  -4   7   4      420.93      400.79      6.46 o
  -3   7   4       16.72       14.57      0.85 o
  -2   7   4      159.55      156.72      2.07 o
  -1   7   4     1364.52     1495.70     15.14 o
   0   7   4        9.24        8.91      0.35 o
   1   7   4      171.65      179.83      1.95 o
   2   7   4      180.78      179.67      2.41 o
   3   7   4      525.11      506.63      5.92 o
   4   7   4       26.66       28.28      1.14 o
   5   7   4        2.89        3.96      0.70 o
  -6   8   4        0.01       -0.09      1.40 o
  -5   8   4        4.60        6.83      0.76 o
  -4   8   4       98.31       89.88      2.03 o
  -3   8   4      154.86      151.60      2.59 o
  -2   8   4      815.65      828.91     10.17 o
  -1   8   4        0.89        2.56      0.27 o
   0   8   4       94.40       99.01      1.39 o
   1   8   4      303.09      276.01      2.93 o
   2   8   4       90.06       82.52      1.55 o
   3   8   4       58.48       57.01      2.29 o
   4   8   4       58.43       62.64      1.97 o
   5   8   4       11.46       12.08      1.00 o
  -6   9   4        7.31        8.60      2.24 o
  -5   9   4       61.63       62.84      1.81 o
  -4   9   4        1.81        2.34      0.51 o
  -3   9   4        5.95        7.29      0.62 o
  -2   9   4       26.78       22.31      0.83 o
  -1   9   4       98.14      107.09      1.57 o
   0   9   4       65.89       66.85      1.21 o
   1   9   4       25.68       28.04      0.61 o
   2   9   4        0.33        0.59      0.26 o
   3   9   4        0.24        0.01      0.51 o
   4   9   4       14.56       15.28      0.98 o
   5   9   4        0.01       -0.34      0.57 o
  -5  10   4       30.98       28.10      1.30 o
  -4  10   4        5.07        6.10      0.71 o
  -3  10   4        6.45        5.12      0.56 o
  -2  10   4       14.80       15.85      0.76 o
  -1  10   4       29.87       26.88      0.70 o
   0  10   4        9.35        9.05      0.51 o
   1  10   4       99.53       86.78      1.24 o
   2  10   4      276.52      271.64      4.04 o
   3  10   4        0.02        0.31      0.70 o
   4  10   4        1.81        0.96      0.67 o
   5  10   4        0.35       -0.69      0.76 o
  -5  11   4        6.87        8.17      1.05 o
  -4  11   4        0.94        0.93      0.45 o
  -3  11   4        2.00        2.10      0.47 o
  -2  11   4       13.57       10.83      0.64 o
  -1  11   4       52.92       57.39      1.11 o
   0  11   4       38.03       36.83      0.84 o
   1  11   4        9.11        5.39      0.46 o
   2  11   4      102.75       95.67      2.03 o
   3  11   4       21.26       16.47      0.91 o
   4  11   4        3.82        4.77      0.67 o
   5  11   4        0.92        1.38      1.96 o
  -5  12   4       25.68       26.60      1.49 o
  -4  12   4       15.61       17.55      0.98 o
  -3  12   4       46.34       44.49      1.34 o
  -2  12   4      112.85      109.71      2.11 o
  -1  12   4       26.56       22.89      0.73 o
   0  12   4      157.83      159.89      2.19 o
   1  12   4      236.67      232.87      2.71 o
   2  12   4       30.08       31.57      1.33 o
   3  12   4       28.90       28.64      1.17 o
   4  12   4        1.95        2.05      0.64 o
   5  12   4        0.07       -0.21      0.90 o
  -5  13   4       38.79       44.75      1.90 o
  -4  13   4       11.66       13.13      0.94 o
  -3  13   4       40.65       44.62      2.13 o
  -2  13   4        0.80        1.01      0.36 o
  -1  13   4       19.58       19.05      0.81 o
   0  13   4       44.92       41.31      1.95 o
   1  13   4      375.05      348.17      5.56 o
   2  13   4       56.46       56.60      1.54 o
   3  13   4        3.95        3.87      1.25 o
   4  13   4        0.35        0.80      0.58 o
  -5  14   4        0.43       -1.12      1.12 o
  -4  14   4       15.97       17.76      1.06 o
  -3  14   4        3.37        3.79      0.57 o
  -2  14   4      110.34      101.97      2.27 o
  -1  14   4       85.97       81.62      1.73 o
   0  14   4       76.96       74.22      1.75 o
   1  14   4      401.48      392.87      5.77 o
   2  14   4       27.18       29.23      1.14 o
   3  14   4        2.73        2.99      0.62 o
   4  14   4        1.45        2.14      0.66 o
  -4  15   4        0.11        0.01      0.73 o
  -3  15   4        0.15        0.54      0.45 o
  -2  15   4        3.23        2.28      0.48 o
  -1  15   4        5.98        5.40      0.57 o
   0  15   4       61.56       60.63      1.39 o
   1  15   4       85.41       83.77      1.86 o
   2  15   4        5.61        6.52      0.70 o
   3  15   4        1.93        0.15      0.49 o
   4  15   4       25.16       27.46      1.98 o
  -4  16   4        0.39       -0.21      0.55 o
  -3  16   4        3.25        4.64      0.66 o
  -2  16   4        0.07       -0.25      0.39 o
  -1  16   4        2.48        1.12      0.46 o
   0  16   4       47.28       44.37      1.40 o
   1  16   4       21.68       24.82      1.09 o
   2  16   4       70.65       68.83      1.84 o
   3  16   4        0.26        0.86      0.60 o
   4  16   4        0.30       -0.11      1.40 o
  -4  17   4        6.32        6.80      0.96 o
  -3  17   4        9.94       11.18      0.90 o
  -2  17   4       16.85       14.07      0.87 o
  -1  17   4       52.25       49.13      2.00 o
   0  17   4        4.65        4.86      1.12 o
   1  17   4       10.04       10.79      0.81 o
   2  17   4        0.54        0.51      0.53 o
   3  17   4       13.45       17.72      1.32 o
  -3  18   4       18.39       19.18      1.09 o
  -2  18   4        6.04        5.53      0.67 o
  -1  18   4       32.60       32.15      1.42 o
   0  18   4       19.33       22.05      1.87 o
   1  18   4        2.55        2.96      0.59 o
   2  18   4        9.80       12.78      1.27 o
   3  18   4        6.59       12.12      1.49 o
  -3  19   4        0.22        0.28      0.55 o
  -2  19   4        6.30        5.27      0.70 o
  -1  19   4        7.18        5.94      0.96 o
   0  19   4       25.55       28.04      2.24 o
   1  19   4       19.13       18.55      1.05 o
   2  19   4        4.18        4.85      0.93 o
  -2  20   4        0.02       -0.54      0.54 o
  -1  20   4       40.18       40.54      2.14 o
   0  20   4        7.22        9.16      1.50 o
   1  20   4        4.03        6.02      1.31 o
   2  20   4        3.98        6.88      1.04 o
  -2  21   4        4.68        7.16      2.62 o
  -1  21   4        8.65       12.15      2.62 o
   1  21   4        0.10       -0.93      1.49 o
  -5   0   5       28.66       26.46      1.26 o
  -3   0   5       11.59       11.71      0.63 o
  -1   0   5       90.01       91.34      1.22 o
   1   0   5      542.19      523.50      6.47 o
   3   0   5        0.80        1.17      0.36 o
   5   0   5       35.82       36.64      2.62 o
  -6   1   5        1.62        1.09      0.74 o
  -5   1   5        9.11       11.64      0.79 o
  -4   1   5       60.58       59.12      1.22 o
  -3   1   5       19.87       16.68      0.52 o
  -2   1   5      561.10      610.73      5.51 o
  -1   1   5      532.91      541.81      4.30 o
   0   1   5     3129.30     3097.64     23.40 o
   1   1   5     1054.42     1009.64      8.37 o
   2   1   5      321.94      326.32      3.06 o
   3   1   5        3.08        3.47      0.35 o
   4   1   5        6.73        6.08      0.48 o
   5   1   5        4.74        4.74      0.61 o
  -6   2   5       34.22       34.90      1.75 o
  -5   2   5      101.98      106.02      2.02 o
  -4   2   5       26.77       27.61      0.77 o
  -3   2   5        0.51        0.32      0.21 o
  -2   2   5      114.31      117.32      1.36 o
  -1   2   5       36.34       26.17      0.43 o
   0   2   5        0.17        0.12      0.10 o
   1   2   5      145.43      158.08      1.43 o
   2   2   5       26.22       31.46      0.60 o
   3   2   5        2.97        2.40      0.35 o
   4   2   5       11.63       11.49      0.67 o
   5   2   5        7.68        6.89      0.77 o
  -6   3   5       19.70       19.76      1.35 o
  -5   3   5        0.00        0.38      0.40 o
  -4   3   5        6.92        5.46      0.43 o
  -3   3   5       72.08       72.38      1.17 o
  -2   3   5       99.33      116.85      1.23 o
  -1   3   5      694.06      727.57      6.40 o
   0   3   5      155.41      156.18      1.57 o
   1   3   5     1294.57     1361.46     12.03 o
   2   3   5       45.79       49.80      0.78 o
   3   3   5      172.61      183.56      3.01 o
   4   3   5        8.20        9.28      0.82 o
   5   3   5        0.81        0.75      0.56 o
  -6   4   5        4.55        5.09      0.88 o
  -5   4   5        5.29        3.48      0.55 o
  -4   4   5      265.69      248.44      3.39 o
  -3   4   5       99.48       96.31      1.39 o
  -2   4   5      243.12      261.87      2.60 o
  -1   4   5      140.94      129.05      1.53 o
   0   4   5      724.86      804.75      7.87 o
   1   4   5      259.86      286.95      3.05 o
   2   4   5      168.87      182.74      2.19 o
   3   4   5       53.34       52.12      1.30 o
   4   4   5       67.08       68.09      1.98 o
   5   4   5        2.81        4.81      0.82 o
  -6   5   5       17.30       21.83      1.40 o
  -5   5   5        0.11       -0.11      0.36 o
  -4   5   5      241.04      232.64      3.77 o
  -3   5   5      239.99      224.35      2.62 o
  -2   5   5       24.72       24.30      0.62 o
  -1   5   5       16.92       19.20      0.45 o
   0   5   5       61.93       60.59      0.76 o
   1   5   5      182.37      182.34      2.15 o
   2   5   5      368.04      373.80      5.48 o
   3   5   5        8.45        6.81      0.53 o
   4   5   5       11.55        9.84      0.94 o
   5   5   5        7.65       10.19      1.00 o
  -6   6   5        3.61        4.92      1.17 o
  -5   6   5        2.13        1.99      0.59 o
  -4   6   5      318.42      318.37      4.15 o
  -3   6   5        9.96        7.72      0.46 o
  -2   6   5      258.77      260.14      3.08 o
  -1   6   5      126.21      152.71      1.97 o
   0   6   5      634.84      727.84      6.91 o
   1   6   5      165.18      167.48      2.25 o
   2   6   5       43.29       45.82      0.83 o
   3   6   5      702.45      682.17     10.19 o
   4   6   5        1.24        1.96      0.77 o
   5   6   5        5.55        6.03      0.98 o
  -6   7   5        6.55        7.47      2.43 o
  -5   7   5        0.00       -0.32      0.50 o
  -4   7   5        2.37        1.37      0.59 o
  -3   7   5      645.01      597.43      8.72 o
  -2   7   5       10.95        9.30      0.49 o
  -1   7   5     1029.72     1110.15     10.54 o
   0   7   5      531.68      537.09      6.55 o
   1   7   5      387.50      388.72      6.19 o
   2   7   5      181.53      187.86      2.23 o
   3   7   5      352.17      339.88      7.31 o
   4   7   5        6.36        7.64      0.93 o
   5   7   5        0.48        0.29      0.68 o
  -6   8   5        0.09        2.06      1.49 o
  -5   8   5        0.03       -0.47      0.47 o
  -4   8   5       81.45       79.09      2.11 o
  -3   8   5      234.08      234.55      3.57 o
  -2   8   5       68.47       64.74      1.14 o
  -1   8   5        9.78        4.56      0.37 o
   0   8   5       43.91       44.43      1.21 o
   1   8   5       31.69       29.56      0.59 o
   2   8   5       36.94       37.49      0.98 o
   3   8   5      448.29      454.01      6.37 o
   4   8   5        8.69        9.99      0.81 o
   5   8   5       11.13       10.72      1.11 o
  -5   9   5        0.02       -0.52      0.52 o
  -4   9   5       23.74       29.12      1.18 o
  -3   9   5      172.09      171.64      2.90 o
  -2   9   5      134.04      125.08      1.85 o
  -1   9   5       11.13       13.89      0.54 o
   0   9   5      138.77      137.46      1.83 o
   1   9   5        0.22        0.89      0.21 o
   2   9   5       22.99       19.54      1.25 o
   3   9   5       63.34       66.89      1.98 o
   4   9   5       36.32       35.88      1.37 o
   5   9   5        3.02        2.54      0.79 o
  -5  10   5       17.21       15.22      1.30 o
  -4  10   5       87.01       88.84      2.07 o
  -3  10   5      514.29      498.38      6.61 o
  -2  10   5      180.10      173.45      2.75 o
  -1  10   5       23.04       28.29      0.71 o
   0  10   5       79.25       82.93      1.31 o
   1  10   5      227.14      229.87      2.58 o
   2  10   5       74.19       70.68      2.59 o
   3  10   5       55.14       57.30      1.83 o
   4  10   5       16.58       13.36      1.11 o
   5  10   5        0.07       -0.17      0.85 o
  -5  11   5       58.23       63.22      1.95 o
  -4  11   5       27.16       24.82      1.18 o
  -3  11   5      159.79      144.61      2.64 o
  -2  11   5        4.27        6.27      0.55 o
  -1  11   5       26.82       28.19      0.71 o
   0  11   5       16.56       19.02      0.62 o
   1  11   5      458.33      447.58      5.21 o
   2  11   5      576.91      577.73      8.54 o
   3  11   5       20.56       19.67      1.19 o
   4  11   5        5.58        5.22      0.86 o
   5  11   5        1.32        0.65      0.92 o
  -5  12   5       31.11       39.65      1.90 o
  -4  12   5        9.64        9.37      0.83 o
  -3  12   5        8.97        7.79      0.78 o
  -2  12   5        6.46        7.49      0.97 o
  -1  12   5       44.25       42.57      1.00 o
   0  12   5      120.19      114.18      1.73 o
   1  12   5      494.97      473.17      6.02 o
   2  12   5       12.23       11.82      1.33 o
   3  12   5       32.26       38.24      1.37 o
   4  12   5        0.42        0.06      0.65 o
  -5  13   5       98.86       98.66     12.16 o
  -4  13   5        6.73       10.46      1.00 o
  -3  13   5       20.49       21.51      1.04 o
  -2  13   5       16.44       15.16      0.82 o
  -1  13   5        9.95       10.91      0.57 o
   0  13   5        7.07        8.05      0.47 o
   1  13   5      205.60      207.51      3.78 o
   2  13   5        5.69        6.27      0.82 o
   3  13   5        3.68        4.12      0.63 o
   4  13   5        0.13       -0.02      0.60 o
  -5  14   5       19.74       29.56      2.71 o
  -4  14   5        1.74        1.20      0.60 o
  -3  14   5        1.31        2.47      0.53 o
  -2  14   5       26.36       28.63      1.09 o
  -1  14   5       12.63       13.78      1.04 o
   0  14   5        3.89        3.28      0.50 o
   1  14   5       95.80       97.61      2.34 o
   2  14   5       91.89       85.11      2.30 o
   3  14   5        2.85        3.96      0.67 o
   4  14   5        0.09        0.34      0.93 o
  -4  15   5        6.53        7.48      1.13 o
  -3  15   5        3.13        2.79      0.62 o
  -2  15   5        0.00       -0.08      0.41 o
  -1  15   5        8.55        6.58      0.60 o
   0  15   5       38.70       31.59      3.66 o
   1  15   5        1.74        1.20      0.91 o
   2  15   5        1.87        2.74      0.58 o
   3  15   5       13.20       14.44      0.98 o
   4  15   5        4.50        3.72      1.12 o
  -4  16   5        5.62        6.38      0.81 o
  -3  16   5        6.79        8.83      0.82 o
  -2  16   5        0.61        1.37      0.50 o
  -1  16   5       29.79       31.30      1.31 o
   0  16   5        4.02        5.46      0.76 o
   1  16   5        8.95        9.49      0.76 o
   2  16   5       11.90       10.36      0.83 o
   3  16   5        1.05        1.76      0.71 o
  -4  17   5        5.56        7.92      1.35 o
  -3  17   5       35.43       37.44      1.43 o
  -2  17   5        0.16       -0.30      0.40 o
  -1  17   5       46.77       45.55      1.64 o
   0  17   5       15.19       17.38      1.68 o
   1  17   5       32.08       33.54      1.28 o
   2  17   5        6.09        4.45      0.72 o
   3  17   5        3.16        3.79      1.12 o
  -3  18   5       23.91       22.72      1.20 o
  -2  18   5        3.52        3.95      0.72 o
  -1  18   5        1.98        0.35      0.84 o
   0  18   5       42.88       48.42      2.80 o
   1  18   5        0.01       -0.43      0.43 o
   2  18   5        0.18        0.85      0.57 o
   3  18   5       32.54       35.53      2.24 o
  -3  19   5        5.77        6.48      0.98 o
  -2  19   5        3.61        3.92      0.77 o
  -1  19   5        5.08        7.59      1.10 o
   0  19   5        0.06        1.68      0.93 o
   1  19   5       10.88       11.10      0.87 o
   2  19   5       10.81       14.02      1.50 o
  -2  20   5        1.38        1.46      1.12 o
  -1  20   5        0.97        1.09      0.82 o
   0  20   5       46.33       47.67      2.99 o
   1  20   5        1.12        0.75      1.49 o
   2  20   5       10.21       11.98      1.38 o
  -1  21   5        0.05       -0.56      1.68 o
   1  21   5       11.27       11.77      2.43 o
  -6   0   6        0.74        1.12      1.31 o
  -4   0   6        0.47        0.56      0.40 o
  -2   0   6      292.29      317.65      4.03 o
   0   0   6       71.25       58.93      0.85 o
   2   0   6       48.48       48.10      1.44 o
   4   0   6       22.59       21.07      1.22 o
  -6   1   6        2.61        1.68      1.06 o
  -5   1   6       51.85       52.08      1.39 o
  -4   1   6        1.40        0.71      0.28 o
  -3   1   6        4.15        2.33      0.29 o
  -2   1   6      588.44      611.00      5.54 o
  -1   1   6       80.88       83.48      0.89 o
   0   1   6       71.79       74.42      0.85 o
   1   1   6       25.95       24.56      0.45 o
   2   1   6      463.41      487.71      4.90 o
   3   1   6       38.93       36.59      0.88 o
   4   1   6        2.87        2.51      0.46 o
   5   1   6        1.04        3.18      1.31 o
  -6   2   6        0.04        0.05      1.59 o
  -5   2   6       27.44       25.39      1.00 o
  -4   2   6        9.72        7.70      0.58 o
  -3   2   6       13.08       15.44      0.44 o
  -2   2   6      111.48      112.28      1.22 o
  -1   2   6     2153.23     2310.40     18.52 o
   0   2   6      407.85      415.00      3.37 o
   1   2   6      133.48      144.48      1.36 o
   2   2   6        3.91        3.97      0.28 o
   3   2   6       89.06       92.41      1.44 o
   4   2   6       16.47       15.25      1.21 o
   5   2   6       53.09       48.93      4.02 o
  -6   3   6        0.01       -0.02      0.63 o
  -5   3   6        7.86        5.94      0.61 o
  -4   3   6        0.00       -0.32      0.32 o
  -3   3   6       66.89       78.00      1.10 o
  -2   3   6       81.86       89.63      1.15 o
  -1   3   6      521.36      577.49      4.64 o
   0   3   6       82.45       88.61      0.91 o
   1   3   6      362.76      398.54      3.86 o
   2   3   6       52.05       49.52      0.84 o
   3   3   6       37.82       38.94      0.89 o
   4   3   6       24.76       25.05      1.52 o
   5   3   6        0.60        1.01      1.21 o
  -6   4   6       12.35       10.80      1.13 o
  -5   4   6       22.85       22.72      1.47 o
  -4   4   6       61.04       64.85      1.42 o
  -3   4   6       13.96       14.28      0.82 o
  -2   4   6       29.23       30.41      0.53 o
  -1   4   6      146.43      150.12      1.75 o
   0   4   6       90.10       99.60      1.11 o
   1   4   6       18.40       23.06      0.52 o
   2   4   6       88.78       96.70      1.33 o
   3   4   6        0.59        0.40      0.28 o
   4   4   6        9.75        8.93      0.98 o
   5   4   6        0.90        0.16      0.60 o
  -6   5   6        0.23        0.17      0.68 o
  -5   5   6        0.85        0.09      0.40 o
  -4   5   6      102.78      102.65      1.90 o
  -3   5   6      321.48      312.41      3.19 o
  -2   5   6       71.33       64.39      1.01 o
  -1   5   6      105.88       91.71      1.21 o
   0   5   6      857.83      954.12      8.40 o
   1   5   6       32.06       33.36      0.80 o
   2   5   6        3.47        3.63      0.28 o
   3   5   6      167.17      169.18      2.49 o
   4   5   6        0.07       -0.58      0.58 o
   5   5   6        0.94        2.80      0.76 o
  -6   6   6        6.44        7.50      1.68 o
  -5   6   6        2.81        2.03      0.47 o
  -4   6   6       34.52       32.23      1.05 o
  -3   6   6       42.89       42.19      0.96 o
  -2   6   6       67.59       58.32      0.97 o
  -1   6   6      136.31      156.76      2.05 o
   0   6   6       14.54       17.74      0.38 o
   1   6   6       94.06       95.42      2.04 o
   2   6   6        2.16        3.64      0.35 o
   3   6   6       70.29       72.15      1.94 o
   4   6   6       60.00       57.55      2.44 o
   5   6   6        2.18        2.24      0.77 o
  -6   7   6        2.97        1.03      0.92 o
  -5   7   6        0.25       -0.31      0.52 o
  -4   7   6       78.83       80.91      1.84 o
  -3   7   6      508.09      487.08      6.34 o
  -2   7   6        6.21        8.08      0.41 o
  -1   7   6       31.77       35.16      0.70 o
   0   7   6       16.55       26.65      0.49 o
   1   7   6        0.03        0.54      0.33 o
   2   7   6       16.33       21.40      0.71 o
   3   7   6        2.73        3.73      0.68 o
   4   7   6       16.97       14.00      1.32 o
   5   7   6        2.72        2.25      0.79 o
  -6   8   6        0.42        0.93      1.49 o
  -5   8   6        0.10        0.74      0.60 o
  -4   8   6       85.40       83.12      2.29 o
  -3   8   6        0.00        0.72      0.52 o
  -2   8   6      182.46      175.51      2.17 o
  -1   8   6      161.65      155.85      1.91 o
   0   8   6       83.68       72.94      1.00 o
   1   8   6        6.00        6.16      0.49 o
   2   8   6       10.78        9.58      0.60 o
   3   8   6        0.37        2.45      0.75 o
   4   8   6       12.15       14.48      1.38 o
   5   8   6        3.32        3.01      0.82 o
  -5   9   6       47.74       47.91      1.65 o
  -4   9   6       53.80       54.83      1.63 o
  -3   9   6      121.51      126.90      2.40 o
  -2   9   6      176.13      172.79      2.21 o
  -1   9   6        2.67        2.91      0.28 o
   0   9   6       68.96       75.50      1.21 o
   1   9   6       25.73       22.72      1.06 o
   2   9   6      231.46      236.13      3.63 o
   3   9   6       79.71       80.73      2.57 o
   4   9   6      107.75       86.56      3.09 o
   5   9   6        0.57        0.37      0.92 o
  -5  10   6        0.63        0.87      0.57 o
  -4  10   6      271.68      272.80      4.35 o
  -3  10   6        3.40        3.07      0.55 o
  -2  10   6      164.61      157.54      2.61 o
  -1  10   6      451.31      446.58      4.66 o
   0  10   6       28.78       25.42      0.67 o
   1  10   6       38.53       36.25      0.92 o
   2  10   6      176.69      172.60      3.88 o
   3  10   6        2.96        6.16      1.21 o
   4  10   6        8.12        7.83      1.00 o
   5  10   6        0.22       -0.56      1.31 o
  -5  11   6        1.50        1.01      0.67 o
  -4  11   6      176.05      180.10      3.31 o
  -3  11   6        0.92        1.38      0.51 o
  -2  11   6       42.64       45.67      1.27 o
  -1  11   6      157.59      155.96      2.04 o
   0  11   6       35.42       34.02      0.78 o
   1  11   6       95.93       90.86      1.74 o
   2  11   6      402.53      375.99     13.32 o
   3  11   6        0.11        0.12      0.75 o
   4  11   6       15.99       15.69      1.22 o
  -5  12   6       28.22       24.92      1.84 o
  -4  12   6        6.44        7.75      0.81 o
  -3  12   6        1.45        0.92      0.45 o
  -2  12   6       48.71       47.29      1.31 o
  -1  12   6        9.33        8.65      0.47 o
   0  12   6       53.15       51.29      1.79 o
   1  12   6       26.89       27.22      0.91 o
   2  12   6      120.37      102.36      5.07 o
   3  12   6       34.17       29.82      1.72 o
   4  12   6       16.81       16.74      1.22 o
  -5  13   6        0.00        0.19      1.21 o
  -4  13   6        0.08        0.04      0.48 o
  -3  13   6       29.55       32.62      1.23 o
  -2  13   6       47.90       50.11      1.39 o
  -1  13   6        4.74        5.91      0.45 o
   0  13   6        7.78        8.35      0.60 o
   1  13   6      108.93      103.44      2.38 o
   2  13   6       51.05       47.72      2.05 o
   3  13   6        0.04        1.03      0.79 o
   4  13   6        0.18       -0.65      0.79 o
  -4  14   6        0.04       -0.48      0.48 o
  -3  14   6        2.84        3.27      0.73 o
  -2  14   6       30.26       29.32      1.59 o
  -1  14   6       65.77       65.37      2.67 o
   0  14   6       92.45       92.53      2.08 o
   1  14   6        0.11       -0.40      0.40 o
   2  14   6        1.10        1.10      0.67 o
   3  14   6       22.73       22.83      1.39 o
   4  14   6        0.68        1.41      0.98 o
  -4  15   6        0.16        0.93      0.60 o
  -3  15   6        2.01        0.28      0.48 o
  -2  15   6       89.28       87.02      1.95 o
  -1  15   6        3.29        3.57      0.65 o
   0  15   6        2.55        1.15      0.46 o
   1  15   6        9.88       10.63      0.93 o
   2  15   6        0.15       -0.28      0.66 o
   3  15   6        2.73        1.68      0.70 o
   4  15   6        5.03        3.71      1.78 o
  -4  16   6       20.74       25.32      2.66 o
  -3  16   6       44.07       45.04      1.55 o
  -2  16   6        0.50        0.86      0.53 o
  -1  16   6       29.92       30.15      1.51 o
   0  16   6       51.12       54.91      2.43 o
   1  16   6       12.48       11.26      0.96 o
   2  16   6       28.80       30.28      1.47 o
   3  16   6        0.35        2.23      1.59 o
  -4  17   6       13.27       16.63      2.80 o
  -3  17   6        2.45        1.82      0.62 o
  -2  17   6        9.11        7.57      0.89 o
  -1  17   6        0.14       -0.05      0.69 o
   0  17   6        7.03        7.85      1.31 o
   1  17   6        1.16        1.28      0.67 o
   2  17   6        0.18       -0.54      0.54 o
   3  17   6       20.42       21.12      2.80 o
  -3  18   6       19.67       17.58      1.66 o
  -2  18   6        0.06       -0.19      0.52 o
  -1  18   6        5.17        4.45      0.72 o
   0  18   6        0.07        0.00      0.75 o
   1  18   6       33.47       35.20      1.70 o
   2  18   6        0.11       -0.47      0.79 o
  -3  19   6        1.24        1.72      1.03 o
  -2  19   6        0.09       -0.15      0.54 o
  -1  19   6       15.19       17.07      1.52 o
   0  19   6        1.35        2.62      0.93 o
   1  19   6        2.88        2.45      0.79 o
   2  19   6        5.85        6.83      1.25 o
  -2  20   6        6.79        8.47      1.87 o
  -1  20   6        0.90        0.19      1.49 o
  -1  21   6        0.15       -0.93      1.68 o
  -5   0   7       49.60       47.10      1.62 o
  -3   0   7       77.92       68.07      1.65 o
  -1   0   7      223.03      228.14      2.72 o
   1   0   7       37.11       34.89      0.85 o
   3   0   7        0.03       -0.28      0.40 o
  -6   1   7        3.04        1.49      1.06 o
  -5   1   7       63.34       55.46      1.44 o
  -4   1   7       71.85       70.01      1.29 o
  -3   1   7        4.39        2.92      0.45 o
  -2   1   7      256.85      233.11      2.23 o
  -1   1   7      521.00      575.62      4.90 o
   0   1   7       82.06       73.38      0.87 o
   1   1   7      139.97      136.51      1.58 o
   2   1   7        0.86        0.62      0.33 o
   3   1   7        9.18        8.25      0.53 o
   4   1   7        2.21        2.98      1.03 o
   5   1   7       17.08       18.88      2.06 o
  -6   2   7        0.99        1.31      0.98 o
  -5   2   7        0.02       -0.40      0.40 o
  -4   2   7       10.81        9.34      0.50 o
  -3   2   7      182.78      165.89      2.11 o
  -2   2   7       17.39       17.15      0.42 o
  -1   2   7      116.22      128.65      1.90 o
   0   2   7      178.02      164.37      1.65 o
   1   2   7      716.20      766.33      7.04 o
   2   2   7       40.78       40.59      0.77 o
   3   2   7        4.51        4.99      0.57 o
   4   2   7        3.82        3.73      0.65 o
   5   2   7        6.18        6.17      1.49 o
  -6   3   7        2.35        2.77      0.82 o
  -5   3   7       45.92       46.75      1.33 o
  -4   3   7        5.50        5.58      0.47 o
  -3   3   7        8.46        7.17      0.42 o
  -2   3   7      399.08      381.70      3.43 o
  -1   3   7        0.28        0.23      0.14 o
   0   3   7      424.10      478.61      3.90 o
   1   3   7      277.87      279.35      3.19 o
   2   3   7       36.15       32.98      0.71 o
   3   3   7        3.82        3.06      0.50 o
   4   3   7        2.08        2.31      2.06 o
   5   3   7        5.02        6.54      1.68 o
  -6   4   7       18.82       22.03      1.58 o
  -5   4   7       74.43       75.06      1.77 o
  -4   4   7       89.77       88.23      1.72 o
  -3   4   7       93.10       92.30      1.28 o
  -2   4   7       36.10       41.20      0.67 o
  -1   4   7     1194.03     1207.09     10.63 o
   0   4   7      345.19      388.82      3.25 o
   1   4   7       60.73       68.81      1.03 o
   2   4   7        0.66        0.32      0.30 o
   3   4   7        2.62        2.04      0.50 o
   4   4   7       36.09       38.46      1.91 o
   5   4   7        0.06       -0.93      1.12 o
  -6   5   7        0.10       -0.03      0.59 o
  -5   5   7        3.07        3.03      0.55 o
  -4   5   7        1.31        1.22      0.41 o
  -3   5   7      109.70      108.46      1.45 o
  -2   5   7       65.47       72.09      1.07 o
  -1   5   7      324.33      354.09      3.67 o
   0   5   7     1067.68     1151.38     10.10 o
   1   5   7      270.67      287.04      3.40 o
   2   5   7       82.71       86.08      1.44 o
   3   5   7        0.85        1.77      0.44 o
   4   5   7       27.75       23.60      1.52 o
   5   5   7        2.77        7.47      1.87 o
  -6   6   7        7.49        7.95      1.17 o
  -5   6   7        0.00        0.05      0.43 o
  -4   6   7        3.60        3.41      0.49 o
  -3   6   7      478.90      459.57      5.14 o
  -2   6   7      160.30      149.16      1.88 o
  -1   6   7        3.38        4.89      0.30 o
   0   6   7       91.95       83.19      1.02 o
   1   6   7        2.66        1.53      0.26 o
   2   6   7       86.20       82.55      2.05 o
   3   6   7      152.22      161.18      3.96 o
   4   6   7       21.15       24.40      2.80 o
   5   6   7       18.64       17.45      1.52 o
  -6   7   7        1.37        2.99      1.68 o
  -5   7   7        9.04       10.49      0.83 o
  -4   7   7        0.29        0.10      0.43 o
  -3   7   7      515.43      510.73      7.44 o
  -2   7   7        7.25        6.62      0.37 o
  -1   7   7        1.01        0.94      0.29 o
   0   7   7        4.66        4.60      0.31 o
   1   7   7        2.59        3.08      0.33 o
   2   7   7       43.34       44.75      1.21 o
   3   7   7      215.89      209.12      4.76 o
   4   7   7       13.19       15.95      2.34 o
   5   7   7        0.06        0.52      0.68 o
  -5   8   7        1.72        1.32      0.63 o
  -4   8   7       84.22       79.17      2.22 o
  -3   8   7     1224.02     1196.29     20.17 o
  -2   8   7      186.73      188.37      2.60 o
  -1   8   7       67.18       66.97      1.09 o
   0   8   7       93.80       92.56      1.37 o
   1   8   7       45.90       51.37      1.04 o
   2   8   7      124.48      124.10      2.47 o
   3   8   7       80.40       81.47      2.69 o
   4   8   7       82.68       81.60      4.49 o
   5   8   7        0.77        0.25      1.07 o
  -5   9   7        8.77       10.31      0.97 o
  -4   9   7      104.15      100.01      3.02 o
  -3   9   7      108.48      105.62      1.92 o
  -2   9   7      931.37      918.48      9.03 o
  -1   9   7        7.52        5.12      0.36 o
   0   9   7       90.01       93.34      1.71 o
   1   9   7        2.75        2.95      0.36 o
   2   9   7       91.71       90.75      2.64 o
   3   9   7      454.04      467.03      9.08 o
   4   9   7       41.57       34.35      3.08 o
   5   9   7        0.24       -0.29      0.85 o
  -5  10   7        1.02        1.06      0.60 o
  -4  10   7       12.28       13.15      0.90 o
  -3  10   7        0.01       -0.31      0.31 o
  -2  10   7      175.51      180.13      2.33 o
  -1  10   7       34.39       32.70      0.80 o
   0  10   7       49.24       45.08      1.19 o
   1  10   7       28.74       25.49      1.00 o
   2  10   7      252.54      237.58      5.62 o
   3  10   7        3.44        3.27      0.92 o
   4  10   7       61.88       63.47      4.11 o
  -5  11   7        8.22       11.46      1.44 o
  -4  11   7      138.60      141.84      2.88 o
  -3  11   7        1.22        0.83      0.39 o
  -2  11   7      196.52      199.23      2.85 o
  -1  11   7      107.77      107.27      1.61 o
   0  11   7       15.02       15.18      0.79 o
   1  11   7        0.53        0.19      0.34 o
   2  11   7       38.92       38.65      1.84 o
   3  11   7        6.21        5.90      0.98 o
   4  11   7        6.01        5.34      1.19 o
  -5  12   7        0.00        1.06      0.98 o
  -4  12   7        7.61        8.62      0.83 o
  -3  12   7       15.56       18.36      1.00 o
  -2  12   7       65.05       67.37      1.60 o
  -1  12   7       74.32       63.63      1.57 o
   0  12   7        0.07        0.88      0.38 o
   1  12   7        1.18        1.50      0.41 o
   2  12   7        8.69        8.57      1.40 o
   3  12   7       19.46       19.91      1.52 o
   4  12   7       10.77       12.02      1.14 o
  -5  13   7       18.14       18.01      3.74 o
  -4  13   7       13.54       11.84      0.94 o
  -3  13   7       13.22       10.66      0.81 o
  -2  13   7      128.86      119.19      2.30 o
  -1  13   7        1.09        2.27      0.56 o
   0  13   7        0.49        0.12      0.43 o
   1  13   7        2.17        0.25      0.43 o
   2  13   7       45.31       45.41      2.05 o
   3  13   7        0.03       -0.29      1.12 o
   4  13   7        0.05        0.19      0.85 o
  -4  14   7       38.13       41.41      1.57 o
  -3  14   7       14.27       14.53      1.13 o
  -2  14   7       24.98       25.48      1.07 o
  -1  14   7        5.48        3.49      0.59 o
   0  14   7        7.54        5.86      0.99 o
   1  14   7       59.58       57.47      3.08 o
   2  14   7       12.41       12.40      2.52 o
   3  14   7        3.06        2.80      1.31 o
   4  14   7        5.60        6.87      1.38 o
  -4  15   7       16.82       18.88      1.36 o
  -3  15   7        4.48        5.81      0.74 o
  -2  15   7      139.55      134.77      3.04 o
  -1  15   7        6.03        4.90      0.72 o
   0  15   7        7.70        8.25      1.01 o
   1  15   7        0.27       -0.58      0.58 o
   2  15   7       47.75       45.56      2.10 o
   3  15   7        2.24       -0.16      0.67 o
  -4  16   7       17.05       24.85      1.55 o
  -3  16   7        0.85        1.31      0.65 o
  -2  16   7       10.32       11.06      0.98 o
  -1  16   7       16.84       18.25      1.20 o
   0  16   7       10.36       10.12      1.50 o
   1  16   7        2.51        1.98      1.03 o
   2  16   7        2.85        3.15      0.85 o
   3  16   7        1.84        1.67      0.98 o
  -3  17   7        1.27        2.49      1.03 o
  -2  17   7        8.80       11.17      1.44 o
  -1  17   7        0.03       -0.42      0.42 o
   0  17   7       16.48       18.50      1.87 o
   1  17   7       13.31       16.97      1.38 o
   2  17   7        0.80       -0.56      0.63 o
   3  17   7        3.32        2.71      1.06 o
  -3  18   7        1.03        1.45      0.98 o
  -2  18   7       32.89       36.63      1.62 o
  -1  18   7        2.09        1.85      0.65 o
   0  18   7        0.56        0.19      0.75 o
   1  18   7       28.57       27.07      1.40 o
   2  18   7        0.65       -0.73      1.03 o
  -2  19   7        2.90        3.50      1.07 o
  -1  19   7        2.28        1.87      1.68 o
   1  19   7        6.14        7.49      1.40 o
   2  19   7        0.17       -1.12      1.12 o
  -1  20   7        0.06       -0.19      1.68 o
   0  20   7       21.03       33.45      3.74 o
  -6   0   8        0.00       -0.19      1.31 o
  -4   0   8       24.24       21.33      1.09 o
  -2   0   8       24.86       23.18      0.68 o
   0   0   8      298.88      303.88      4.09 o
   2   0   8      599.79      629.73     10.64 o
   4   0   8        2.50        1.12      0.93 o
  -6   1   8        0.04       -0.79      0.79 o
  -5   1   8        0.00       -0.02      0.39 o
  -4   1   8      308.80      271.42      3.29 o
  -3   1   8       11.11       12.49      0.51 o
  -2   1   8       28.63       18.73      0.43 o
  -1   1   8       84.33       81.77      1.03 o
   0   1   8        2.89        4.21      0.22 o
   1   1   8      409.20      427.74      4.76 o
   2   1   8      142.32      143.26      2.02 o
   3   1   8       29.18       27.49      1.11 o
   4   1   8        0.02        0.21      0.65 o
   5   1   8        1.66        0.93      1.31 o
  -6   2   8        3.93        4.87      1.21 o
  -5   2   8       55.52       49.41      1.37 o
  -4   2   8       38.79       29.69      0.88 o
  -3   2   8       26.34       24.11      0.68 o
  -2   2   8        0.20        0.27      0.18 o
  -1   2   8      105.38      116.60      1.72 o
   0   2   8       23.36       23.23      0.46 o
   1   2   8       48.09       47.52      0.88 o
   2   2   8       41.87       44.99      1.27 o
   3   2   8        0.01        0.37      0.44 o
   4   2   8        0.01       -0.02      0.58 o
   5   2   8        0.24       -0.37      1.12 o
  -6   3   8        0.09       -0.15      0.60 o
  -5   3   8        1.63        1.12      0.46 o
  -4   3   8        9.90        8.55      0.53 o
  -3   3   8       57.77       60.46      1.11 o
  -2   3   8      427.59      382.31      3.46 o
  -1   3   8       17.43       15.85      0.42 o
   0   3   8      217.12      219.81      1.99 o
   1   3   8      116.05      122.77      2.02 o
   2   3   8        3.64        2.68      0.39 o
   3   3   8       88.35       92.22      2.12 o
   4   3   8       29.79       30.47      2.62 o
   5   3   8        0.24       -0.19      0.93 o
  -6   4   8        1.10        2.13      0.77 o
  -5   4   8        2.68        2.59      0.54 o
  -4   4   8       65.03       61.35      1.21 o
  -3   4   8        5.57        3.50      0.38 o
  -2   4   8       12.08       11.54      0.38 o
  -1   4   8       39.87       34.68      0.66 o
   0   4   8      110.48      102.25      1.09 o
   1   4   8       70.30       70.32      1.42 o
   2   4   8        6.52        7.58      1.11 o
   3   4   8        7.18        7.90      0.70 o
   4   4   8       10.29        9.34      1.68 o
   5   4   8        0.68        3.74      1.49 o
  -6   5   8        1.62        3.42      0.95 o
  -5   5   8        4.93        6.15      0.66 o
  -4   5   8        0.30       -0.13      0.32 o
  -3   5   8      126.01      124.74      1.77 o
  -2   5   8       23.75       17.49      0.51 o
  -1   5   8      104.17      112.17      1.46 o
   0   5   8        8.22       11.55      0.57 o
   1   5   8       21.41       24.41      0.82 o
   2   5   8        1.83        2.40      0.43 o
   3   5   8       37.55       38.55      1.36 o
   4   5   8       22.61       24.47      1.65 o
   5   5   8        0.18        1.12      1.49 o
  -6   6   8        2.17        4.86      1.87 o
  -5   6   8        0.63        0.52      0.45 o
  -4   6   8       63.12       59.95      1.40 o
  -3   6   8       90.28       84.37      2.40 o
  -2   6   8       46.22       44.55      0.82 o
  -1   6   8        0.02       -0.17      0.19 o
   0   6   8      265.74      265.92      3.75 o
   1   6   8       18.50       15.56      0.80 o
   2   6   8       17.84       16.97      0.86 o
   3   6   8        7.55        7.22      0.98 o
   4   6   8       62.26       63.59      2.50 o
   5   6   8        4.69        2.62      1.49 o
  -5   7   8        1.62        1.95      0.55 o
  -4   7   8       52.52       52.37      1.49 o
  -3   7   8      413.22      419.06      4.95 o
  -2   7   8        0.00       -0.17      0.26 o
  -1   7   8      199.69      189.26      2.57 o
   0   7   8       25.22       26.01      0.82 o
   1   7   8       48.99       50.57      1.21 o
   2   7   8       55.85       55.17      1.50 o
   3   7   8       60.95       65.74      2.37 o
   4   7   8       76.19       69.35      2.63 o
   5   7   8        0.27        0.00      1.12 o
  -5   8   8        6.60        6.79      0.96 o
  -4   8   8       14.68       16.17      0.90 o
  -3   8   8      218.25      215.13      3.41 o
  -2   8   8        0.84        1.57      0.35 o
  -1   8   8       15.80       19.52      0.60 o
   0   8   8       21.26       18.47      1.11 o
   1   8   8       20.02       18.07      0.74 o
   2   8   8        4.39        2.93      0.78 o
   3   8   8       26.85       26.59      1.65 o
   4   8   8       28.75       29.34      1.91 o
  -5   9   8        2.19        2.77      0.94 o
  -4   9   8       10.05        9.78      0.96 o
  -3   9   8      155.41      161.03      3.30 o
  -2   9   8      418.93      412.54      4.48 o
  -1   9   8      106.06      101.29      1.49 o
   0   9   8       22.43       21.49      0.81 o
   1   9   8        7.32        6.80      0.60 o
   2   9   8       34.50       36.81      3.74 o
   3   9   8       80.30       84.43      2.82 o
   4   9   8        0.36       -0.24      0.85 o
  -5  10   8        0.17       -0.13      0.63 o
  -4  10   8       15.53       16.92      2.27 o
  -3  10   8        7.58        8.37      0.72 o
  -2  10   8       68.82       69.69      1.29 o
  -1  10   8        0.02        0.34      0.31 o
   0  10   8        4.51        5.42      0.50 o
   1  10   8       49.35       45.12      1.35 o
   2  10   8       12.96       10.09      0.98 o
   3  10   8       21.73       19.16      1.38 o
   4  10   8       11.75        9.06      1.38 o
  -5  11   8       17.82       15.60      3.64 o
  -4  11   8        0.07        0.31      0.56 o
  -3  11   8        2.41        2.92      0.81 o
  -2  11   8      532.82      528.05      6.25 o
  -1  11   8       17.83       14.14      0.73 o
   0  11   8        0.97        1.18      0.43 o
   1  11   8        0.00        0.13      0.36 o
   2  11   8       12.93       10.11      2.15 o
   3  11   8        4.73        5.70      1.06 o
   4  11   8        0.06        0.19      0.79 o
  -5  12   8        4.43        6.23      1.96 o
  -4  12   8        0.89        0.54      0.49 o
  -3  12   8       69.10       67.19      1.74 o
  -2  12   8        2.73        3.34      0.65 o
  -1  12   8      130.00      136.78      2.44 o
   0  12   8      144.57      149.50      2.84 o
   1  12   8       54.39       55.78      2.90 o
   2  12   8        0.62        0.75      0.58 o
   3  12   8        3.00        2.88      0.90 o
   4  12   8       21.69       17.38      2.43 o
  -4  13   8        0.05        1.27      0.58 o
  -3  13   8       19.78       21.41      2.05 o
  -2  13   8        8.19        7.16      0.81 o
  -1  13   8      118.76      108.17      2.15 o
   0  13   8       59.06       60.40      1.61 o
   1  13   8       12.12       12.58      1.12 o
   2  13   8       13.08       12.80      1.25 o
   3  13   8        1.56        1.15      0.85 o
   4  13   8        0.04       -0.20      0.85 o
  -4  14   8        6.13        7.83      1.05 o
  -3  14   8       10.15       12.19      0.88 o
  -2  14   8        8.49        8.58      0.83 o
  -1  14   8       38.52       40.56      1.51 o
   0  14   8        9.65        9.17      0.76 o
   1  14   8       21.60       20.95      1.38 o
   2  14   8        0.03       -0.26      0.62 o
   3  14   8        9.87        9.29      1.50 o
  -4  15   8       21.19       25.13      1.53 o
  -3  15   8        0.40        0.75      0.59 o
  -2  15   8        0.17        0.61      0.53 o
  -1  15   8      132.09      131.20      2.97 o
   0  15   8       18.17       16.81      1.00 o
   1  15   8        0.12       -0.15      0.58 o
   2  15   8        0.93        0.02      0.72 o
   3  15   8        6.85        4.67      1.68 o
  -3  16   8       10.53       11.58      1.09 o
  -2  16   8       25.52       21.77      1.27 o
  -1  16   8        9.08        8.26      0.87 o
   0  16   8        9.58        9.04      1.03 o
   1  16   8       15.92       17.26      1.38 o
   2  16   8       57.76       55.65      3.46 o
   3  16   8        1.08        0.37      0.85 o
  -3  17   8        0.28        1.20      0.98 o
  -2  17   8        0.77        0.24      0.54 o
  -1  17   8        1.30        2.88      0.91 o
   0  17   8        7.00        8.04      1.31 o
   1  17   8       52.62       50.50      3.74 o
   2  17   8        0.74        0.19      1.12 o
  -3  18   8       16.16       22.02      1.83 o
  -2  18   8        2.22        2.15      1.12 o
  -1  18   8        1.30        1.60      0.70 o
   0  18   8        0.49        0.48      0.84 o
   1  18   8        2.89        3.18      1.49 o
   2  18   8        0.94        1.11      0.85 o
  -2  19   8        0.63        0.46      1.12 o
  -1  19   8        0.01       -1.12      1.68 o
   0  19   8       11.95       11.21      2.43 o
   1  19   8       16.15       16.33      1.52 o
  -1  20   8        1.22       -1.31      1.68 o
   0  20   8       14.62       18.13      2.99 o
  -5   0   9        0.11       -0.13      0.50 o
  -3   0   9        5.09        3.21      0.50 o
  -1   0   9       11.69       11.67      1.04 o
   1   0   9      336.41      338.59      5.22 o
   3   0   9       24.49       21.68      1.87 o
  -6   1   9        9.11       11.44      1.59 o
  -5   1   9        7.94        7.13      0.66 o
  -4   1   9        9.72        8.04      0.56 o
  -3   1   9       59.98       57.44      1.10 o
  -2   1   9       37.30       41.16      0.64 o
  -1   1   9      526.06      510.09      4.45 o
   0   1   9       10.92        8.68      0.35 o
   1   1   9        0.15       -0.03      0.19 o
   2   1   9        0.45        0.86      0.47 o
   3   1   9       15.47       18.44      2.99 o
   4   1   9        1.13        1.59      0.84 o
   5   1   9        2.05        2.24      1.49 o
  -6   2   9        2.75        2.39      1.12 o
  -5   2   9       13.91       12.45      0.82 o
  -4   2   9       61.73       54.69      1.18 o
  -3   2   9       23.93       17.96      0.62 o
  -2   2   9       89.78       79.41      1.06 o
  -1   2   9       27.37       28.24      0.56 o
   0   2   9       52.78       50.72      0.75 o
   1   2   9       15.80       16.83      0.75 o
   2   2   9        6.87        8.00      0.76 o
   3   2   9        2.83        3.34      0.72 o
   4   2   9        2.30        2.23      1.40 o
   5   2   9        7.33        7.29      1.87 o
  -6   3   9        3.81        3.23      0.85 o
  -5   3   9        0.03        0.26      0.43 o
  -4   3   9       10.60        7.16      0.53 o
  -3   3   9      113.53      106.11      1.61 o
  -2   3   9      306.41      302.26      3.07 o
  -1   3   9       16.28       20.73      0.51 o
   0   3   9      467.93      483.49      5.64 o
   1   3   9      139.95      132.15      2.19 o
   2   3   9      102.46      102.57      2.11 o
   3   3   9       36.38       37.07      1.87 o
   4   3   9        1.15        0.56      1.12 o
   5   3   9        1.26        3.92      1.68 o
  -6   4   9       10.84       10.84      1.65 o
  -5   4   9        0.04       -0.31      0.41 o
  -4   4   9       19.37       20.14      0.74 o
  -3   4   9      126.31      107.74      1.63 o
  -2   4   9      591.80      579.07      5.43 o
  -1   4   9       98.63       90.75      1.22 o
   0   4   9      382.15      413.15      4.77 o
   1   4   9       28.76       29.33      0.88 o
   2   4   9        1.23        1.18      0.43 o
   3   4   9        0.12        2.13      1.34 o
   4   4   9       11.22       15.32      2.06 o
   5   4   9       25.18       29.34      2.99 o
  -5   5   9        4.08        5.33      0.64 o
  -4   5   9       42.89       42.16      1.21 o
  -3   5   9       47.81       50.11      1.07 o
  -2   5   9       59.11       57.06      1.06 o
  -1   5   9       42.65       47.62      0.90 o
   0   5   9        1.73        2.06      0.31 o
   1   5   9      122.94      116.24      2.06 o
   2   5   9       10.88       11.20      0.71 o
   3   5   9       10.87        9.96      0.79 o
   4   5   9       28.56       36.45      2.99 o
  -5   6   9        6.18        6.22      0.68 o
  -4   6   9       27.35       30.35      1.13 o
  -3   6   9      199.03      190.41      2.65 o
  -2   6   9      892.88      872.80      8.59 o
  -1   6   9      217.04      212.77      2.34 o
   0   6   9      280.65      281.86      3.49 o
   1   6   9      140.16      131.23      2.29 o
   2   6   9        6.33        6.58      0.59 o
   3   6   9       16.40       19.76      1.38 o
   4   6   9       14.96       14.58      2.24 o
  -5   7   9        2.75        2.87      0.62 o
  -4   7   9        1.31        1.48      0.50 o
  -3   7   9      108.37      113.15      1.89 o
  -2   7   9       46.49       46.34      0.97 o
  -1   7   9      118.48      123.87      1.80 o
   0   7   9        0.41       -0.05      0.28 o
   1   7   9      119.81      113.96      2.29 o
   2   7   9        3.04        3.88      0.57 o
   3   7   9       23.65       20.37      1.44 o
   4   7   9       60.44       59.83      3.93 o
  -5   8   9        5.15        5.54      1.17 o
  -4   8   9        0.45       -0.50      0.63 o
  -3   8   9        9.54        9.01      0.70 o
  -2   8   9       36.71       34.68      0.97 o
  -1   8   9       18.57       21.81      0.76 o
   0   8   9       16.90       17.27      0.89 o
   1   8   9        1.33        0.51      0.35 o
   2   8   9        3.77        4.12      0.71 o
   3   8   9      162.14      162.16      6.46 o
   4   8   9        5.25        6.87      1.31 o
  -5   9   9        3.99        5.02      1.17 o
  -4   9   9        1.39        1.58      0.60 o
  -3   9   9      214.36      209.69      4.03 o
  -2   9   9      301.88      301.18      3.52 o
  -1   9   9       19.71       15.97      0.74 o
   0   9   9        2.11        2.61      0.59 o
   1   9   9        4.88        3.51      0.50 o
   2   9   9        2.98        2.83      0.72 o
   3   9   9        0.91        1.34      0.72 o
   4   9   9        2.92        2.90      1.06 o
  -5  10   9        5.73        7.87      1.30 o
  -4  10   9        0.29        0.37      0.47 o
  -3  10   9       13.03       12.67      0.83 o
  -2  10   9       84.18       82.74      1.45 o
  -1  10   9        0.97        0.89      0.38 o
   0  10   9       14.19        8.58      0.62 o
   1  10   9       53.38       48.60      1.46 o
   2  10   9        0.04       -0.48      0.48 o
   3  10   9        0.53        0.54      0.72 o
   4  10   9       22.18       20.26      2.43 o
  -5  11   9        0.36       -0.43      1.87 o
  -4  11   9       43.68       43.86      1.53 o
  -3  11   9       20.17       19.05      1.70 o
  -2  11   9       31.18       30.72      1.33 o
  -1  11   9      456.11      431.58      5.99 o
   0  11   9       10.45        7.54      0.60 o
   1  11   9        3.13        3.66      0.57 o
   2  11   9        0.51        0.84      0.66 o
   3  11   9       13.26       12.25      1.30 o
   4  11   9        6.91        8.60      2.06 o
  -4  12   9        1.51        1.43      0.61 o
  -3  12   9       10.65       10.37      0.80 o
  -2  12   9        5.12        5.00      1.22 o
  -1  12   9       39.05       47.09      1.36 o
   0  12   9        9.21        6.46      0.65 o
   1  12   9       25.38       21.06      1.31 o
   2  12   9       20.70       18.93      1.38 o
   3  12   9        0.43        0.05      0.72 o
  -4  13   9        0.24        0.83      0.77 o
  -3  13   9        6.96        9.35      0.96 o
  -2  13   9        0.11       -0.36      0.58 o
  -1  13   9      534.08      517.73      6.87 o
   0  13   9       80.58       85.42      2.32 o
   1  13   9        6.93        5.13      1.12 o
   2  13   9        0.16        1.02      0.72 o
   3  13   9        2.45        2.07      0.85 o
  -4  14   9       27.55       33.10      3.08 o
  -3  14   9        4.80        5.97      0.87 o
  -2  14   9       16.58       20.56      1.16 o
  -1  14   9        3.37        5.36      0.85 o
   0  14   9        6.70        6.30      0.67 o
   1  14   9        0.06       -0.31      0.58 o
   2  14   9        2.19        2.57      0.85 o
   3  14   9        6.55        5.05      1.68 o
  -4  15   9        0.16        0.64      0.93 o
  -3  15   9        1.27        1.22      0.65 o
  -2  15   9        0.15        1.33      0.63 o
  -1  15   9        4.91        4.71      0.76 o
   0  15   9       14.30       14.43      1.00 o
   1  15   9       11.49       12.61      1.25 o
   2  15   9       36.66       37.22      2.05 o
   3  15   9        4.94        4.11      1.68 o
  -3  16   9        4.92        4.62      1.07 o
  -2  16   9        1.30        2.68      1.70 o
  -1  16   9        0.00        0.56      0.53 o
   0  16   9        0.74        0.72      0.65 o
   1  16   9       14.82       14.36      1.38 o
   2  16   9       10.59        9.16      1.87 o
  -3  17   9        6.66        6.46      1.35 o
  -2  17   9        2.57        2.27      0.90 o
  -1  17   9       18.04       16.34      1.16 o
   0  17   9        9.38        9.72      1.31 o
   1  17   9        1.61        4.86      1.49 o
   2  17   9        0.05        0.19      1.31 o
  -2  18   9       10.94       14.09      2.71 o
  -1  18   9        0.00       -0.79      0.79 o
   0  18   9        0.42       -1.68      1.68 o
   1  18   9        7.62        9.72      1.87 o
  -1  19   9        0.00        2.80      1.68 o
   0  19   9       20.29       26.73      3.18 o
  -4   0  10      156.73      129.84      2.83 o
  -2   0  10       51.95       53.35      1.40 o
   0   0  10       37.14       40.20      1.17 o
   2   0  10       63.71       66.57      3.18 o
   4   0  10        4.65        4.30      1.31 o
  -5   1  10       18.89       19.97      0.83 o
  -4   1  10       16.11       15.56      0.77 o
  -3   1  10      105.66       84.86      1.41 o
  -2   1  10       55.59       50.66      0.88 o
  -1   1  10      341.67      314.59      3.05 o
   0   1  10      100.96      100.89      1.55 o
   1   1  10        1.39        0.76      0.29 o
   2   1  10      177.02      183.72      4.96 o
   3   1  10       13.53       12.23      1.12 o
   4   1  10        0.44        0.99      0.72 o
  -5   2  10       17.42       19.30      0.95 o
  -4   2  10       20.39       14.04      0.66 o
  -3   2  10       32.85       29.33      0.83 o
  -2   2  10       34.34       32.55      0.71 o
  -1   2  10       64.43       65.10      1.06 o
   0   2  10      160.74      155.06      2.12 o
   1   2  10        5.77        7.82      0.54 o
   2   2  10       10.59        9.95      1.50 o
   3   2  10       41.68       46.36      1.91 o
   4   2  10        1.05        0.56      0.79 o
  -5   3  10        1.01        0.86      0.49 o
  -4   3  10        0.69        0.77      0.35 o
  -3   3  10      226.89      198.70      2.53 o
  -2   3  10      135.98      124.40      1.59 o
  -1   3  10      419.68      382.68      6.77 o
   0   3  10       14.83       14.31      0.66 o
   1   3  10        4.21        3.19      0.38 o
   2   3  10       18.55       19.04      0.93 o
   3   3  10       12.28       12.39      1.12 o
   4   3  10       29.83       31.96      2.80 o
  -5   4  10        6.84        6.14      0.66 o
  -4   4  10       28.20       26.07      0.86 o
  -3   4  10      136.08      116.24      1.75 o
  -2   4  10      410.94      411.84      4.41 o
  -1   4  10       14.68       11.45      0.43 o
   0   4  10        0.47        0.06      0.30 o
   1   4  10        0.83        0.77      0.36 o
   2   4  10        6.15        6.26      0.73 o
   3   4  10        3.70        3.49      0.79 o
   4   4  10        0.02       -0.19      1.12 o
  -5   5  10        0.57        0.20      0.45 o
  -4   5  10        0.95        1.36      0.45 o
  -3   5  10       39.22       40.05      0.95 o
  -2   5  10      326.83      331.84      3.72 o
  -1   5  10        7.82        9.07      0.40 o
   0   5  10       36.35       32.21      0.89 o
   1   5  10        2.75        3.50      0.91 o
   2   5  10       18.83       19.56      0.96 o
   3   5  10       12.63       14.18      2.06 o
   4   5  10       96.48      106.03      5.24 o
  -5   6  10        0.00        0.20      0.57 o
  -4   6  10        1.65        1.70      0.51 o
  -3   6  10      126.10      122.21      2.00 o
  -2   6  10      772.63      762.17      7.65 o
  -1   6  10        0.70        1.11      0.33 o
   0   6  10        4.08        3.26      0.39 o
   1   6  10       75.70       70.69      1.72 o
   2   6  10        0.48        0.37      0.57 o
   3   6  10       11.13        9.21      1.50 o
   4   6  10       19.25       20.56      2.62 o
  -5   7  10       13.88       15.54      1.20 o
  -4   7  10       16.79       18.01      0.94 o
  -3   7  10       10.57       10.34      0.61 o
  -2   7  10      228.87      232.57      2.83 o
  -1   7  10        3.73        3.57      0.62 o
   0   7  10       12.81       11.12      0.56 o
   1   7  10       46.98       50.28      1.47 o
   2   7  10        3.86        3.76      0.62 o
   3   7  10       20.45       17.23      1.30 o
   4   7  10       13.39       15.70      2.24 o
  -5   8  10        3.86        6.65      1.17 o
  -4   8  10        3.52        4.41      0.63 o
  -3   8  10        4.81        6.05      0.64 o
  -2   8  10        0.05        0.53      0.33 o
  -1   8  10       31.50       32.92      1.22 o
   0   8  10       35.01       27.57      0.93 o
   1   8  10       12.07       14.69      1.34 o
   2   8  10       27.50       24.20      1.09 o
   3   8  10        0.68        0.87      0.76 o
   4   8  10        1.84        0.56      1.31 o
  -5   9  10       15.77       19.52      1.62 o
  -4   9  10       11.41       12.53      1.46 o
  -3   9  10        0.19        0.10      0.50 o
  -2   9  10       69.66       73.20      1.51 o
  -1   9  10      184.83      177.43      2.61 o
   0   9  10       53.38       45.77      1.54 o
   1   9  10       24.69       23.59      1.00 o
   2   9  10        0.04        0.56      0.84 o
   3   9  10        2.09        2.67      0.85 o
   4   9  10        1.89        3.18      1.49 o
  -5  10  10        0.85        2.03      1.03 o
  -4  10  10       21.61       21.50      2.02 o
  -3  10  10       33.11       36.42      1.42 o
  -2  10  10        6.29        6.40      0.62 o
  -1  10  10        5.91        5.34      0.59 o
   0  10  10       20.40       20.17      0.88 o
   1  10  10        9.54        8.20      0.71 o
   2  10  10       30.96       29.58      1.57 o
   3  10  10        0.21        0.41      0.72 o
   4  10  10        5.20        3.74      1.68 o
  -4  11  10        0.03       -0.47      0.47 o
  -3  11  10        0.60        1.16      0.52 o
  -2  11  10        5.11        5.31      0.70 o
  -1  11  10      109.80      116.85      2.24 o
   0  11  10      246.55      231.46      3.53 o
   1  11  10        1.30        0.84      0.46 o
   2  11  10        8.25        7.61      1.68 o
   3  11  10        2.54        2.03      0.90 o
  -4  12  10        3.63        4.70      0.98 o
  -3  12  10        1.65        0.31      0.57 o
  -2  12  10        0.64        0.69      0.52 o
  -1  12  10        0.61        0.36      0.51 o
   0  12  10        1.76        2.10      0.55 o
   1  12  10        0.25        0.49      0.46 o
   2  12  10       14.91       18.17      1.50 o
   3  12  10        1.86        1.96      0.92 o
  -4  13  10       15.36       13.51      1.48 o
  -3  13  10       53.43       55.16      1.93 o
  -2  13  10        0.18        0.71      0.76 o
  -1  13  10      167.70      170.76      3.01 o
   0  13  10       32.11       28.51      1.11 o
   1  13  10        0.23        0.12      0.58 o
   2  13  10        6.27        4.56      0.98 o
   3  13  10        0.12       -0.37      1.12 o
  -4  14  10        5.47        7.52      1.30 o
  -3  14  10        8.78        8.80      0.98 o
  -2  14  10        0.84        0.37      0.57 o
  -1  14  10       20.71       17.84      1.11 o
   0  14  10       61.03       67.39      1.74 o
   1  14  10       21.48       20.19      1.45 o
   2  14  10        0.93        1.60      0.85 o
   3  14  10       17.59       18.50      2.43 o
  -3  15  10        0.06        1.09      1.49 o
  -2  15  10        5.37        2.50      0.72 o
  -1  15  10        8.27        7.91      0.89 o
   0  15  10        2.37        2.47      0.67 o
   1  15  10       12.82       13.98      1.25 o
   2  15  10       37.03       40.56      3.18 o
  -3  16  10        2.98        3.69      1.31 o
  -2  16  10        3.54        5.02      1.03 o
  -1  16  10       10.41        8.98      0.94 o
   0  16  10       33.87       36.27      1.66 o
   1  16  10        0.17        0.59      0.76 o
   2  16  10        0.38       -0.19      1.31 o
  -2  17  10        1.22        1.57      1.03 o
  -1  17  10        3.33        3.41      1.31 o
   0  17  10       21.10       18.69      2.80 o
   1  17  10        0.28       -1.31      1.31 o
  -1  18  10        0.21        1.72      1.03 o
   0  18  10       15.24       16.45      2.80 o
  -5   0  11       29.05       31.01      1.46 o
  -3   0  11      110.77       94.17      2.19 o
  -1   0  11       23.13       23.69      1.05 o
   1   0  11       61.14       68.25      3.18 o
   3   0  11        0.03       -0.75      0.75 o
  -5   1  11        0.51        0.31      0.52 o
  -4   1  11       37.53       37.09      1.01 o
  -3   1  11        1.23        1.39      0.34 o
  -2   1  11       97.50       85.37      1.49 o
  -1   1  11      534.59      526.82      7.82 o
   0   1  11        0.06       -0.24      0.34 o
   1   1  11       78.84       77.71      2.38 o
   2   1  11        0.08       -0.19      0.53 o
   3   1  11       12.87       13.05      1.78 o
   4   1  11        0.35       -0.53      0.72 o
  -5   2  11        0.93        0.08      0.68 o
  -4   2  11        0.95        0.65      0.46 o
  -3   2  11        6.02        3.45      0.65 o
  -2   2  11        9.11        9.36      0.61 o
  -1   2  11      219.28      212.17      2.59 o
   0   2  11       14.22       12.10      0.64 o
   1   2  11       44.43       44.40      1.30 o
   2   2  11       48.58       50.40      4.39 o
   3   2  11       19.38       18.56      1.38 o
   4   2  11        0.43        0.75      0.79 o
  -5   3  11       27.67       30.84      1.22 o
  -4   3  11       34.59       35.17      1.16 o
  -3   3  11       18.82       14.41      0.61 o
  -2   3  11      124.02      125.60      1.95 o
  -1   3  11       11.43       11.82      0.56 o
   0   3  11       84.25       80.12      1.61 o
   1   3  11       22.22       20.80      1.02 o
   2   3  11        1.28       -0.09      0.53 o
   3   3  11        2.58        2.24      0.79 o
   4   3  11        0.03       -1.12      1.12 o
  -5   4  11        0.03       -0.40      0.79 o
  -4   4  11        4.03        5.15      0.51 o
  -3   4  11        2.44        2.31      0.47 o
  -2   4  11       10.03        7.27      0.52 o
  -1   4  11      753.43      756.25      9.65 o
   0   4  11       83.90       83.10      1.67 o
   1   4  11        3.81        3.78      0.50 o
   2   4  11        7.71        8.75      0.98 o
   3   4  11        0.38       -0.19      0.75 o
   4   4  11        5.89        5.05      1.68 o
  -5   5  11        6.55        6.43      0.77 o
  -4   5  11        0.79        0.22      0.42 o
  -3   5  11        0.80       -0.15      0.30 o
  -2   5  11       33.94       38.14      0.91 o
  -1   5  11        0.00       -0.20      0.36 o
   0   5  11        0.36        0.32      0.36 o
   1   5  11        0.22       -0.35      0.35 o
   2   5  11       11.29        8.81      0.79 o
   3   5  11        0.01       -0.07      0.62 o
   4   5  11        7.19       10.46      2.06 o
  -5   6  11       11.41       13.26      1.14 o
  -4   6  11        0.90        0.50      0.59 o
  -3   6  11       14.63       14.23      0.68 o
  -2   6  11       50.21       43.06      0.99 o
  -1   6  11       49.89       51.22      1.18 o
   0   6  11        0.66        0.50      0.52 o
   1   6  11       41.27       40.70      1.31 o
   2   6  11        0.02       -0.38      0.38 o
   3   6  11        2.03        3.36      1.31 o
   4   6  11       13.39       14.76      2.24 o
  -5   7  11       42.34       51.53      2.42 o
  -4   7  11        2.76        3.51      0.60 o
  -3   7  11        9.59        9.50      0.62 o
  -2   7  11       26.42       26.07      0.93 o
  -1   7  11       49.06       47.35      1.14 o
   0   7  11       29.28       27.02      1.07 o
   1   7  11        2.33        2.47      0.52 o
   2   7  11       17.68       16.40      0.92 o
   3   7  11        1.60        1.68      1.31 o
   4   7  11        0.00        0.00      1.31 o
  -5   8  11        0.02       -0.85      0.85 o
  -4   8  11        0.11       -0.39      0.45 o
  -3   8  11       30.07       29.76      1.12 o
  -2   8  11       39.89       40.65      1.13 o
  -1   8  11        0.08       -0.34      0.34 o
   0   8  11        3.82        3.75      0.84 o
   1   8  11      115.94      106.93      3.29 o
   2   8  11       44.06       38.73      1.51 o
   3   8  11        0.12        1.68      1.31 o
   4   8  11        0.46        1.12      1.31 o
  -5   9  11       17.55       22.80      1.87 o
  -4   9  11       13.82       16.10      1.99 o
  -3   9  11       22.67       24.00      1.29 o
  -2   9  11        0.57        0.41      0.40 o
  -1   9  11        2.36        1.38      0.44 o
   0   9  11       81.68       72.23      1.87 o
   1   9  11        8.69        8.97      0.74 o
   2   9  11       17.04       14.23      1.25 o
   3   9  11        0.73        0.07      0.75 o
  -4  10  11        8.53       11.49      0.93 o
  -3  10  11        0.37        0.88      0.82 o
  -2  10  11        8.84        8.39      0.68 o
  -1  10  11       10.58       12.04      0.74 o
   0  10  11        2.91        1.64      0.52 o
   1  10  11       16.95       14.15      0.90 o
   2  10  11        0.87       -0.04      0.65 o
   3  10  11        2.40        0.68      0.85 o
  -4  11  11        2.09        3.60      1.03 o
  -3  11  11        0.59        0.26      0.57 o
  -2  11  11       25.76       28.58      1.33 o
  -1  11  11       33.31       35.21      1.20 o
   0  11  11       53.12       46.39      1.35 o
   1  11  11        5.42        5.58      0.68 o
   2  11  11        9.77        7.98      1.12 o
   3  11  11        0.09        0.52      1.40 o
  -4  12  11       38.14       44.24      2.37 o
  -3  12  11       54.38       60.15      2.03 o
  -2  12  11       17.88       17.28      1.78 o
  -1  12  11        7.95        6.33      0.66 o
   0  12  11        2.07        1.22      0.70 o
   1  12  11        4.75        4.32      0.93 o
   2  12  11       18.77       16.42      1.44 o
   3  12  11        1.53        2.09      0.93 o
  -4  13  11        0.02        0.14      0.84 o
  -3  13  11        2.71        3.14      0.79 o
  -2  13  11        0.03       -0.23      0.52 o
  -1  13  11        7.15        9.01      0.75 o
   0  13  11       51.07       51.56      1.95 o
   1  13  11        0.02       -0.42      0.58 o
   2  13  11        1.01        1.17      0.72 o
  -3  14  11       11.03       11.24      1.35 o
  -2  14  11        0.45        0.52      0.56 o
  -1  14  11        1.28        0.11      0.59 o
   0  14  11       61.23       55.29      1.62 o
   1  14  11        0.77        0.31      0.72 o
   2  14  11        3.76        2.80      1.49 o
  -3  15  11        6.76        9.72      2.52 o
  -2  15  11        1.09        1.41      0.90 o
  -1  15  11        0.83        0.33      0.60 o
   0  15  11      132.41      134.48      2.67 o
   1  15  11       10.97       14.25      1.50 o
   2  15  11        5.05        5.23      1.68 o
  -2  16  11       33.92       40.66      2.29 o
  -1  16  11       39.12       48.32      2.52 o
   0  16  11       13.95       12.51      1.48 o
   1  16  11        8.71        6.17      1.87 o
  -2  17  11        0.01        0.30      0.93 o
  -1  17  11        1.49        3.09      1.03 o
   0  17  11        4.91        3.55      1.87 o
  -4   0  12       99.21      106.68      2.54 o
  -2   0  12       47.04       46.18      1.72 o
   0   0  12      167.36      169.78      5.62 o
   2   0  12       14.14       12.71      1.50 o
   4   0  12        0.22        0.75      1.31 o
  -5   1  12        1.47        1.82      1.05 o
  -4   1  12       16.11       16.03      0.74 o
  -3   1  12        0.22       -0.30      0.30 o
  -2   1  12       43.04       40.74      1.16 o
  -1   1  12        0.19        0.42      0.31 o
   0   1  12      844.22      817.95     17.23 o
   1   1  12      108.61      100.46      2.84 o
   2   1  12        6.20        6.00      0.92 o
   3   1  12        7.12        7.81      1.06 o
   4   1  12        2.22        2.06      0.92 o
  -5   2  12        5.62        4.84      0.90 o
  -4   2  12        0.03       -0.43      0.43 o
  -3   2  12       54.04       43.13      1.12 o
  -2   2  12       54.41       52.49      1.28 o
  -1   2  12      248.78      247.34      3.68 o
   0   2  12        0.18        0.04      0.40 o
   1   2  12        0.37       -0.09      0.66 o
   2   2  12        3.56        3.32      0.85 o
   3   2  12        1.32        1.03      0.79 o
   4   2  12        1.69        2.24      1.31 o
  -5   3  12        1.26        0.52      0.66 o
  -4   3  12       11.97       12.58      0.72 o
  -3   3  12        3.60        3.07      0.46 o
  -2   3  12       90.82       82.79      1.71 o
  -1   3  12      360.01      349.96      5.55 o
   0   3  12        5.83        5.67      0.60 o
   1   3  12       25.59       26.17      1.45 o
   2   3  12       15.22       17.99      1.59 o
   3   3  12       38.77       36.99      1.91 o
   4   3  12        1.01        0.00      1.31 o
  -5   4  12        2.11        1.29      1.10 o
  -4   4  12        6.97        8.75      0.62 o
  -3   4  12       43.04       39.86      1.10 o
  -2   4  12        1.49        1.56      0.44 o
  -1   4  12      249.92      246.64      3.72 o
   0   4  12       19.30       19.31      0.93 o
   1   4  12        0.20       -0.42      0.56 o
   2   4  12        0.09       -0.31      0.58 o
   3   4  12        1.21        2.47      0.85 o
   4   4  12       17.66       14.95      2.24 o
  -5   5  12        3.57        7.14      1.75 o
  -4   5  12        3.62        3.35      0.58 o
  -3   5  12        0.01       -0.08      0.36 o
  -2   5  12      223.58      204.19      3.67 o
  -1   5  12      162.48      152.90      2.65 o
   0   5  12       28.16       26.29      1.07 o
   1   5  12       14.18       16.60      0.90 o
   2   5  12        3.85        2.26      1.21 o
   3   5  12        2.19        2.06      0.90 o
  -5   6  12        0.48       -0.16      1.49 o
  -4   6  12        2.64        1.42      0.55 o
  -3   6  12        3.27        5.51      0.85 o
  -2   6  12       57.80       55.64      1.45 o
  -1   6  12       63.77       59.32      1.52 o
   0   6  12       32.93       33.95      1.18 o
   1   6  12       10.93        9.78      0.74 o
   2   6  12        5.82        6.54      0.98 o
   3   6  12        5.86        5.98      1.68 o
  -5   7  12        1.20        1.59      0.92 o
  -4   7  12        1.90        1.35      0.70 o
  -3   7  12       16.56       16.44      0.89 o
  -2   7  12        7.15        5.30      0.60 o
  -1   7  12        0.74        0.51      0.46 o
   0   7  12       57.30       57.45      1.65 o
   1   7  12       27.54       25.90      1.09 o
   2   7  12        0.01        0.22      0.72 o
   3   7  12        1.60        0.37      1.12 o
  -4   8  12        2.48        3.44      0.74 o
  -3   8  12       18.98       21.63      2.46 o
  -2   8  12       90.88       92.27      1.93 o
  -1   8  12      115.02      116.72      2.55 o
   0   8  12        0.47        0.57      0.46 o
   1   8  12        9.86        9.91      0.79 o
   2   8  12       18.96       17.81      1.03 o
   3   8  12        0.85        0.00      1.31 o
  -4   9  12       39.49       42.58      2.15 o
  -3   9  12       43.58       44.62      1.72 o
  -2   9  12        2.81        3.19      0.55 o
  -1   9  12       40.06       40.83      1.40 o
   0   9  12        5.86        6.59      0.68 o
   1   9  12       66.70       63.74      1.79 o
   2   9  12        8.42        7.46      0.98 o
   3   9  12        3.59        2.99      1.49 o
  -4  10  12        5.09        8.11      1.21 o
  -3  10  12       20.81       24.99      1.36 o
  -2  10  12       15.74       16.34      1.16 o
  -1  10  12        0.01       -0.03      0.46 o
   0  10  12        3.42        0.65      0.64 o
   1  10  12       15.48       15.21      0.92 o
   2  10  12        4.76        6.17      1.03 o
   3  10  12       12.95       11.40      2.06 o
  -4  11  12        9.55       13.95      1.52 o
  -3  11  12        6.00        6.81      0.90 o
  -2  11  12       98.07      103.07      2.62 o
  -1  11  12       26.99       28.05      1.28 o
   0  11  12       24.96       26.54      1.22 o
   1  11  12        5.79        4.96      0.68 o
   2  11  12        5.49        4.97      1.03 o
  -4  12  12        0.18        1.31      1.49 o
  -3  12  12       12.77       14.62      2.34 o
  -2  12  12        1.16        1.60      0.65 o
  -1  12  12        6.43        8.49      0.82 o
   0  12  12       33.37       29.58      1.33 o
   1  12  12        7.53        5.95      0.90 o
   2  12  12        3.83        3.52      0.90 o
  -3  13  12        4.39        7.75      2.06 o
  -2  13  12        3.01        3.08      0.72 o
  -1  13  12        0.40        0.69      0.54 o
   0  13  12       10.21       14.16      1.09 o
   1  13  12       23.93       25.61      1.65 o
   2  13  12        1.15        0.34      0.76 o
  -3  14  12       13.01       13.78      1.87 o
  -2  14  12        1.96        1.98      1.78 o
  -1  14  12        0.03       -0.29      0.93 o
   0  14  12       15.38       17.78      1.15 o
   1  14  12        1.80        1.22      0.72 o
  -2  15  12        3.45        3.39      1.03 o
  -1  15  12        0.16       -0.20      0.85 o
   0  15  12       43.80       47.48      3.18 o
   1  15  12        4.91        4.30      1.68 o
  -2  16  12        0.35        1.58      1.03 o
  -1  16  12       11.35       19.36      1.62 o
   0  16  12        2.09        1.12      1.31 o
  -5   0  13        0.18        1.98      0.90 o
  -3   0  13        0.01       -0.02      0.58 o
  -1   0  13       12.59       12.71      1.50 o
   1   0  13       91.30       91.83      3.93 o
   3   0  13        0.03        1.68      1.12 o
  -5   1  13       41.73       49.44      1.92 o
  -4   1  13        0.02        0.66      0.46 o
  -3   1  13       78.61       78.94      1.77 o
  -2   1  13        0.02        1.36      0.64 o
  -1   1  13      182.70      175.03      3.21 o
   0   1  13       76.81       78.85      2.51 o
   1   1  13       12.34       12.49      1.12 o
   2   1  13       17.25       14.74      1.31 o
   3   1  13        0.00       -0.66      0.66 o
  -5   2  13        1.58        1.44      0.85 o
  -4   2  13        5.16        3.89      0.58 o
  -3   2  13       26.76       27.61      1.07 o
  -2   2  13       23.64       20.70      1.04 o
  -1   2  13        2.54        2.70      0.48 o
   0   2  13      233.35      234.81      7.77 o
   1   2  13        9.99       11.50      1.12 o
   2   2  13        0.88       -0.30      0.62 o
   3   2  13        1.40        1.45      1.78 o
  -5   3  13        0.18        0.57      0.85 o
  -4   3  13        0.01        0.33      0.41 o
  -3   3  13        8.25        6.69      0.64 o
  -2   3  13        3.08        3.11      0.57 o
  -1   3  13       29.27       30.52      1.12 o
   0   3  13      101.07       96.50      2.78 o
   1   3  13       50.34       53.34      2.05 o
   2   3  13        0.30        0.07      0.72 o
   3   3  13        1.94        1.42      0.85 o
  -5   4  13       20.97       20.37      1.62 o
  -4   4  13        1.47        2.62      0.53 o
  -3   4  13       10.44        9.29      1.00 o
  -2   4  13        2.82        1.64      0.50 o
  -1   4  13        2.25        1.28      0.53 o
   0   4  13        6.39        4.19      0.72 o
   1   4  13       25.42       27.02      2.34 o
   2   4  13        2.88        3.84      0.90 o
   3   4  13        4.61        4.27      1.03 o
  -4   5  13       40.62       51.50      1.61 o
  -3   5  13       38.85       41.60      1.47 o
  -2   5  13       32.00       25.00      1.19 o
  -1   5  13        0.01       -0.14      0.67 o
   0   5  13       37.61       34.83      1.29 o
   1   5  13       35.14       36.55      1.87 o
   2   5  13        1.62        2.76      0.85 o
   3   5  13        0.40       -0.34      0.93 o
  -4   6  13        1.56        1.65      0.68 o
  -3   6  13       36.24       38.21      1.43 o
  -2   6  13        0.09       -0.03      0.65 o
  -1   6  13        8.67        8.93      0.76 o
   0   6  13        0.53        1.41      0.50 o
   1   6  13        2.43        3.27      0.79 o
   2   6  13       21.41       24.27      1.57 o
   3   6  13        2.27        1.87      1.31 o
  -4   7  13        0.05        0.00      0.79 o
  -3   7  13        4.58        3.84      0.68 o
  -2   7  13       26.45       31.72      1.26 o
  -1   7  13       17.17       16.97      2.28 o
   0   7  13        1.26        1.99      0.54 o
   1   7  13        6.12        5.39      0.71 o
   2   7  13        4.35        5.64      1.31 o
   3   7  13        0.41       -0.37      1.31 o
  -4   8  13        2.68        5.45      1.12 o
  -3   8  13        0.97        1.19      1.31 o
  -2   8  13        3.40        3.79      0.68 o
  -1   8  13       70.49       67.42      1.91 o
   0   8  13        5.76        5.68      0.68 o
   1   8  13       15.00       13.41      0.96 o
   2   8  13        2.29        1.40      0.84 o
   3   8  13        0.09        0.56      1.31 o
  -4   9  13        7.85       10.59      1.38 o
  -3   9  13        0.34        0.92      0.72 o
  -2   9  13        0.56        0.73      0.75 o
  -1   9  13        1.77        2.67      0.60 o
   0   9  13        3.35        3.76      0.68 o
   1   9  13       16.20       12.83      0.90 o
   2   9  13        1.71        0.56      1.12 o
  -4  10  13        0.01        0.20      0.85 o
  -3  10  13        3.28        3.27      0.79 o
  -2  10  13       40.52       42.55      1.58 o
  -1  10  13       23.21       23.26      1.19 o
   0  10  13        3.43        5.30      0.74 o
   1  10  13        5.42        4.79      0.68 o
   2  10  13        4.92        3.74      1.68 o
  -3  11  13        1.62        3.21      1.03 o
  -2  11  13       22.68       26.49      1.59 o
  -1  11  13       18.14       19.83      1.11 o
   0  11  13        1.04        1.60      0.57 o
   1  11  13        2.57        0.84      0.60 o
   2  11  13        0.09       -0.72      0.72 o
  -3  12  13        0.12       -0.93      0.93 o
  -2  12  13        0.33        2.52      0.85 o
  -1  12  13        1.29        1.86      0.66 o
   0  12  13        1.08        1.69      0.63 o
   1  12  13        5.50        4.70      0.93 o
   2  12  13        0.70       -0.51      0.76 o
  -3  13  13       15.90       23.43      1.84 o
  -2  13  13        6.19        7.66      1.49 o
  -1  13  13        7.55        8.04      0.86 o
   0  13  13        6.60        6.46      0.85 o
   1  13  13        3.70        2.87      1.49 o
  -2  14  13       18.20       21.87      2.24 o
  -1  14  13        6.25        9.72      1.68 o
   0  14  13       14.27       16.86      1.38 o
   1  14  13        5.09        4.48      1.49 o
  -1  15  13        1.83        1.12      1.31 o
   0  15  13        6.29        6.17      1.68 o
  -4   0  14       17.46       18.87      1.44 o
  -2   0  14       13.85       11.40      1.50 o
   0   0  14      319.09      302.28      8.81 o
   2   0  14        0.03       -0.37      1.12 o
  -4   1  14        6.67       10.19      1.22 o
  -3   1  14        6.27        8.33      1.51 o
  -2   1  14        4.75        6.97      0.71 o
  -1   1  14       13.70       14.62      1.12 o
   0   1  14      140.13      149.84      3.84 o
   1   1  14      123.84      122.71      3.50 o
   2   1  14       11.74       10.67      1.19 o
   3   1  14        4.84        6.14      1.19 o
  -4   2  14       14.00       14.40      0.92 o
  -3   2  14       47.83       55.57      1.82 o
  -2   2  14        2.91        2.43      0.57 o
  -1   2  14        0.10       -0.19      0.93 o
   0   2  14      172.40      167.41      4.10 o
   1   2  14       25.27       29.25      1.72 o
   2   2  14       25.81       25.04      1.87 o
   3   2  14        0.84        0.47      1.12 o
  -4   3  14       42.67       59.14      1.73 o
  -3   3  14       11.18       11.56      0.93 o
  -2   3  14        0.00        0.05      0.46 o
  -1   3  14       54.06       50.71      5.42 o
   0   3  14       18.01       17.69      3.36 o
   1   3  14      115.94      113.65      3.24 o
   2   3  14        0.82        0.84      0.79 o
   3   3  14        1.86        1.40      0.92 o
  -4   4  14       14.31       20.18      1.20 o
  -3   4  14        1.43        1.67      0.60 o
  -2   4  14        2.62        2.24      0.57 o
  -1   4  14       50.10       47.70      1.95 o
   0   4  14       22.62       19.98      2.99 o
   1   4  14       37.63       36.73      2.34 o
   2   4  14       12.61       12.61      1.59 o
   3   4  14        9.27        8.77      1.25 o
  -4   5  14        0.12       -0.19      1.12 o
  -3   5  14        1.15        2.94      0.68 o
  -2   5  14        0.09       -0.34      0.50 o
  -1   5  14        1.54        1.22      0.50 o
   0   5  14        5.73        6.09      0.92 o
   1   5  14        0.62        1.24      0.72 o
   2   5  14       27.22       29.22      1.84 o
   3   5  14        3.27        4.48      1.68 o
  -4   6  14       35.09       35.51      2.62 o
  -3   6  14        0.62       -0.07      0.50 o
  -2   6  14       91.13       88.34      2.32 o
  -1   6  14        5.98        6.39      0.92 o
   0   6  14        2.62        2.66      0.60 o
   1   6  14       10.62        9.33      1.59 o
   2   6  14        9.53        8.97      1.17 o
  -4   7  14        2.05        3.55      1.31 o
  -3   7  14        8.50        7.92      0.85 o
  -2   7  14        6.26        5.91      0.76 o
  -1   7  14       13.70       10.75      1.21 o
   0   7  14       41.32       40.89      1.47 o
   1   7  14        0.02        1.31      0.72 o
   2   7  14       24.55       27.11      2.99 o
  -4   8  14       20.05       19.06      2.24 o
  -3   8  14        0.04        0.63      1.31 o
  -2   8  14        2.51        2.50      0.68 o
  -1   8  14       44.91       42.33      2.36 o
   0   8  14        3.62        3.98      0.65 o
   1   8  14        0.58        0.00      0.66 o
   2   8  14        3.86        2.78      0.90 o
  -3   9  14        1.21        0.56      1.03 o
  -2   9  14        1.48        1.27      0.60 o
  -1   9  14       18.08       23.54      1.19 o
   0   9  14        0.01        0.27      0.50 o
   1   9  14        4.89        2.75      1.03 o
   2   9  14        2.20        1.12      1.31 o
  -3  10  14        2.48        3.36      1.31 o
  -2  10  14       27.13       30.51      1.44 o
  -1  10  14        1.91        1.12      0.97 o
   0  10  14       18.51       18.46      1.38 o
   1  10  14        8.31        7.87      0.87 o
   2  10  14        5.25        5.42      1.68 o
  -3  11  14       48.68       63.18      3.74 o
  -2  11  14        0.73        0.62      0.76 o
  -1  11  14        1.43        1.04      0.60 o
   0  11  14        0.02       -0.07      0.50 o
   1  11  14        0.34        0.30      0.63 o
  -2  12  14        0.79        0.56      1.12 o
  -1  12  14        2.50        4.49      0.76 o
   0  12  14        4.23        4.32      0.74 o
   1  12  14        8.28        9.39      1.21 o
  -2  13  14        0.01        1.49      1.12 o
  -1  13  14        5.87        5.59      1.06 o
   0  13  14        5.53        6.27      1.59 o
  -1  14  14       11.40       12.33      1.87 o
  -3   0  15       15.44       21.87      2.06 o
  -1   0  15        3.25        1.49      0.93 o
   1   0  15      200.50      203.08      6.93 o
  -4   1  15        9.38        8.83      0.81 o
  -3   1  15        5.77       10.32      1.46 o
  -2   1  15       26.68       25.70      1.45 o
  -1   1  15        0.78        1.12      0.66 o
   0   1  15        1.08        3.12      0.85 o
   1   1  15       19.86       22.77      1.87 o
   2   1  15       10.39       12.44      1.32 o
  -4   2  15       10.64       11.74      1.03 o
  -3   2  15        0.13        0.31      0.57 o
  -2   2  15        0.57        0.09      0.66 o
  -1   2  15        0.02       -0.58      0.58 o
   0   2  15        1.62        1.96      0.79 o
   1   2  15       48.25       52.19      2.24 o
   2   2  15        1.23        0.60      0.85 o
  -4   3  15       18.85       21.72      1.52 o
  -3   3  15        3.18        4.91      0.89 o
  -2   3  15       42.66       48.37      2.05 o
  -1   3  15        0.13        0.28      0.66 o
   0   3  15       31.91       28.41      2.24 o
   1   3  15        2.99        5.73      1.12 o
   2   3  15        2.20        2.39      1.96 o
  -4   4  15        0.05        0.22      0.72 o
  -3   4  15        0.23        0.23      0.80 o
  -2   4  15       48.88       50.00      1.69 o
  -1   4  15        3.85        3.93      1.87 o
   0   4  15        0.06        1.12      1.03 o
   1   4  15        3.50        3.13      0.85 o
   2   4  15        5.13        5.22      1.12 o
  -4   5  15       11.56       16.63      2.06 o
  -3   5  15        2.77        4.79      0.98 o
  -2   5  15        1.15        1.89      0.60 o
  -1   5  15       21.81       22.95      1.52 o
   0   5  15        7.40        6.98      0.98 o
   1   5  15       42.58       38.78      1.91 o
   2   5  15        3.45        6.02      1.12 o
  -3   6  15        0.06       -0.10      0.57 o
  -2   6  15        2.93        2.18      0.60 o
  -1   6  15        4.01        3.93      0.71 o
   0   6  15       11.32       13.61      1.25 o
   1   6  15        0.16        0.19      0.72 o
   2   6  15       25.67       23.35      1.70 o
  -3   7  15        2.63        2.09      0.68 o
  -2   7  15       22.59       21.83      1.22 o
  -1   7  15       37.17       40.53      1.51 o
   0   7  15        0.28        0.19      0.66 o
   1   7  15        0.04       -0.27      0.72 o
   2   7  15        0.51        0.72      0.85 o
  -3   8  15        0.00       -0.93      0.93 o
  -2   8  15       30.17       36.76      1.54 o
  -1   8  15       70.29       73.37      2.16 o
   0   8  15        0.11        0.19      0.66 o
   1   8  15        0.61        1.03      0.79 o
  -3   9  15        0.06       -0.93      0.93 o
  -2   9  15        6.68        8.27      0.90 o
  -1   9  15       28.05       31.93      1.47 o
   0   9  15       16.14       17.54      3.36 o
   1   9  15        1.54        2.06      0.85 o
  -2  10  15        7.42       10.48      1.25 o
  -1  10  15        0.27        0.35      0.54 o
   0  10  15       19.90       17.53      1.11 o
   1  10  15        0.30        0.51      0.84 o
  -2  11  15        4.80        7.85      1.68 o
  -1  11  15        0.88        1.43      0.82 o
   0  11  15        1.83        3.49      0.96 o
  -1  12  15        6.91        7.73      1.31 o
   0  12  15        2.51        4.48      1.31 o
  -2   0  16       27.49       32.52      2.43 o
   0   0  16        4.90        2.99      1.12 o
   2   0  16        3.23        2.99      1.49 o
  -3   1  16        0.19        0.56      0.79 o
  -2   1  16        5.53        8.28      1.31 o
  -1   1  16        2.99        2.62      0.79 o
   0   1  16       16.09       15.80      1.32 o
   1   1  16       10.02        8.80      1.19 o
   2   1  16        6.54        7.65      1.25 o
  -3   2  16       26.57       32.40      1.78 o
  -2   2  16        3.77        5.42      0.98 o
  -1   2  16        0.04       -0.37      0.66 o
   0   2  16        8.28        6.37      1.12 o
   1   2  16       53.78       50.47      2.31 o
   2   2  16        9.93       11.10      1.38 o
  -3   3  16        1.70        1.64      0.85 o
  -2   3  16        0.12       -0.25      0.75 o
  -1   3  16        5.81        6.75      1.40 o
   0   3  16        0.73        1.85      1.40 o
   1   3  16        7.38        8.70      1.96 o
  -3   4  16       80.35       88.78      2.48 o
  -2   4  16        6.00        6.03      1.78 o
  -1   4  16       19.72       18.79      1.45 o
   0   4  16        0.19       -0.41      0.72 o
   1   4  16        7.69        6.63      1.06 o
  -3   5  16       40.66       50.25      1.90 o
  -2   5  16        0.82        1.31      0.79 o
  -1   5  16        4.51        3.95      1.49 o
   0   5  16        2.37        1.95      0.85 o
   1   5  16       10.12       11.71      1.25 o
  -3   6  16        3.07        2.59      0.85 o
  -2   6  16        3.50        3.01      0.71 o
  -1   6  16        5.14        7.48      1.06 o
   0   6  16       18.19       15.86      1.38 o
   1   6  16        1.63        1.96      1.21 o
  -2   7  16        0.01       -0.33      0.57 o
  -1   7  16        5.63        5.94      1.49 o
   0   7  16       19.79       20.10      1.45 o
   1   7  16        0.62        1.18      0.85 o
  -2   8  16        2.76        3.89      1.05 o
  -1   8  16        2.53        3.36      0.92 o
   0   8  16        0.14       -0.56      0.72 o
  -2   9  16       15.59       17.13      3.18 o
  -1   9  16        3.92        3.18      0.92 o
   0   9  16        3.74        2.99      0.92 o
  -1  10  16        1.02        2.16      1.12 o
  -1   0  17        0.07       -0.19      0.93 o
   1   0  17        7.56        7.85      1.68 o
  -2   1  17        0.00        0.09      0.79 o
  -1   1  17       13.24       14.57      1.38 o
   0   1  17        2.72        3.75      0.92 o
   1   1  17        0.00        0.04      0.85 o
  -2   2  17       30.80       36.02      1.98 o
  -1   2  17        8.79        9.63      1.19 o
   0   2  17        0.23        0.00      1.03 o
   1   2  17        0.15       -0.79      0.79 o
  -2   3  17        0.43        1.09      0.85 o
  -1   3  17        0.66        0.49      0.75 o
   0   3  17        5.57        6.09      1.12 o
  -2   4  17        3.48        2.24      1.31 o
  -1   4  17        0.60        0.76      0.84 o
   0   4  17        4.61        6.34      1.12 o
  -2   5  17        0.56        0.37      1.12 o
  -1   5  17        9.71        9.73      1.25 o
   0   5  17        7.18        8.31      1.21 o
  -2   6  17        2.94        4.06      1.40 o
  -1   6  17       16.49       18.28      1.52 o
   0   6  17       17.44       19.97      2.62 o
  -1   7  17        8.24        9.25      1.19 o
 
